# Supplementary material for: catena-Poly[tris(2,4,6-trimethyl­anilinium) [(tetrachloridocadmium)-μ-chlorido]]
Source: Acta Crystallogr Sect E Struct Rep Online. 2011 Jul 23;67(Pt 8):m1139. doi: 10.1107/S1600536811028650 (PMC3212197; doi:10.1107/S1600536811028650)
Supplement: Supplementary file 1 [file e-67-m1139-sup1.cif]

##############################################################################
#                                                                            #
# This CIF contains the data in a paper accepted for publication in          #
# Acta Crystallographica Section E. It conforms to the requirements of       #
# Notes for Authors for Acta Crystallographica Section E, and has been       #
# peer reviewed under the auspices of the IUCr Commission on Journals.       #
#                                                                            #
# Full details of the Crystallographic Information File format               #
# are given in the paper "The Crystallographic Information File (CIF):       #
# a New Standard Archive File for Crystallography" by S. R. Hall, F. H.      #
# Allen and I. D. Brown [Acta Cryst. (1991), A47, 655-685].                  #
#                                                                            #
# The current version of the core CIF dictionary is obtainable from          #
# ftp://ftp.iucr.org/pub/cif_core.dic.                                       #
#                                                                            #
# Software is freely available for graphical display of the structure(s)     #
# in this CIF. For information consult the CIF software page                 #
# http://www.iucr.org/resources/cif/software.                                #
#                                                                            #
# This file may be used for bona fide research purposes within the           #
# scientific community so long as proper attribution is given to the journal # 
# article from which it was obtained.                                        #
#                                                                            #
##############################################################################
data_I
_audit_creation_method     SHELXL-97
_chemical_name_systematic
;
<i>catena</i>-Poly[tris(2,4,6-trimethylanilinium)
[(tetrachloridocadmium)-\m-chlorido]]
;
_chemical_name_common     ?
_chemical_formula_moiety     '3(C9 H14 N +), Cd Cl5 3-'
_chemical_formula_sum     'C27 H42 Cd Cl5 N3'
_chemical_formula_iupac     '(C9 H14 N)3 [Cd Cl5]'
_chemical_formula_weight     698.29
_chemical_melting_point     ?
_symmetry_cell_setting     orthorhombic
_symmetry_space_group_name_H-M     'P 21 21 21'
_symmetry_space_group_name_Hall     'P 2ac 2ab'
loop_
    _symmetry_equiv_pos_as_xyz
    'x, y, z'
    '-x+1/2, -y, z+1/2'
    '-x, y+1/2, -z+1/2'
    'x+1/2, -y+1/2, -z'
_cell_length_a     10.729(2)
_cell_length_b     16.430(3)
_cell_length_c     17.996(4)
_cell_angle_alpha     90.00
_cell_angle_beta     90.00
_cell_angle_gamma     90.00
_cell_volume     3172.2(11)
_cell_formula_units_Z     4
_cell_measurement_reflns_used     7271
_cell_measurement_theta_min     3.12
_cell_measurement_theta_max     27.48
_cell_measurement_temperature     293(2)
_exptl_crystal_description     'Prism'
_exptl_crystal_colour     'Colourless'
_exptl_crystal_size_max     0.2000
_exptl_crystal_size_mid     0.2000
_exptl_crystal_size_min     0.2000
_exptl_crystal_density_diffrn     1.462
_exptl_crystal_density_meas     ?
_exptl_crystal_density_method     'not measured'
_exptl_crystal_F_000     1432
_exptl_absorpt_coefficient_mu     1.131
_exptl_absorpt_correction_type     multi-scan
_exptl_absorpt_process_details     '(CrystalClear; Rigaku, 2005)'
_exptl_absorpt_correction_T_min     0.798
_exptl_absorpt_correction_T_max     0.798
_exptl_special_details
;
;
_diffrn_ambient_temperature     293(2)
_diffrn_radiation_type     MoK\a
_diffrn_radiation_wavelength     0.71073
_diffrn_radiation_source     'fine-focus sealed tube'
_diffrn_radiation_monochromator     graphite
_diffrn_measurement_device_type     'Rigaku SCXmini diffractometer'
_diffrn_measurement_method     'CCD_Profile_fitting'
_diffrn_detector_area_resol_mean     13.6612
_diffrn_reflns_number     33173
_diffrn_reflns_av_R_equivalents     0.0456
_diffrn_reflns_av_sigmaI/netI     0.0364
_diffrn_reflns_theta_min     3.12
_diffrn_reflns_theta_max     27.48
_diffrn_reflns_theta_full     27.48
_diffrn_measured_fraction_theta_max     0.998
_diffrn_measured_fraction_theta_full     0.998
_diffrn_reflns_limit_h_min     -13
_diffrn_reflns_limit_h_max     13
_diffrn_reflns_limit_k_min     -21
_diffrn_reflns_limit_k_max     21
_diffrn_reflns_limit_l_min     -23
_diffrn_reflns_limit_l_max     23
_diffrn_standards_number     ?
_diffrn_standards_interval_count     ?
_diffrn_standards_interval_time     ?
_diffrn_standards_decay_%     ?
_refine_special_details
;
Refinement of <i>F</i>^2^ against ALL reflections. The weighted <i>R</i>-factor
<i>wR</i> and goodness of fit <i>S</i> are based on <i>F</i>^2^, conventional
<i>R</i>-factors <i>R</i> are based on <i>F</i>, with <i>F</i> set to zero for
negative <i>F</i>^2^. The threshold expression of <i>F</i>^2^ >
\s(<i>F</i>^2^) is used only for calculating <i>R</i>-factors(gt) <i>etc</i>.
and is not relevant to the choice of reflections for refinement.
<i>R</i>-factors based on <i>F</i>^2^ are statistically about twice as large
as those based on <i>F</i>, and <i>R</i>- factors based on ALL data will be
even larger.
;
_reflns_number_total     7271
_reflns_number_gt     6752
_reflns_threshold_expression     >2sigma(I)
_refine_ls_structure_factor_coef     Fsqd
_refine_ls_matrix_type     full
_refine_ls_R_factor_all     0.0368
_refine_ls_R_factor_gt     0.0326
_refine_ls_wR_factor_gt     0.0662
_refine_ls_wR_factor_ref     0.0677
_refine_ls_goodness_of_fit_ref     1.065
_refine_ls_restrained_S_all     1.065
_refine_ls_number_reflns     7271
_refine_ls_number_parameters     337
_refine_ls_number_restraints     0
_refine_ls_hydrogen_treatment     constr
_refine_ls_weighting_scheme     calc
_refine_ls_weighting_details
         'calc w=1/[\s^2^(Fo^2^)+(0.0235P)^2^+1.6716P] where P=(Fo^2^+2Fc^2^)/3'
_atom_sites_solution_hydrogens     geom
_atom_sites_solution_primary     direct
_atom_sites_solution_secondary     difmap
_refine_ls_shift/su_max     0.006
_refine_ls_shift/su_mean     0.000
_refine_diff_density_max     0.299
_refine_diff_density_min     -0.529
_refine_ls_extinction_method     none
_refine_ls_extinction_coef     ?
loop_
    _atom_type_symbol
    _atom_type_description
    _atom_type_scat_dispersion_real
    _atom_type_scat_dispersion_imag
    _atom_type_scat_source
    'C' 'C' 0.0033 0.0016
                         'International Tables Vol C Tables 4.2.6.8 and 6.1.1.4'
    'H' 'H' 0.0000 0.0000
                         'International Tables Vol C Tables 4.2.6.8 and 6.1.1.4'
    'N' 'N' 0.0061 0.0033
                         'International Tables Vol C Tables 4.2.6.8 and 6.1.1.4'
    'Cl' 'Cl' 0.1484 0.1585
                         'International Tables Vol C Tables 4.2.6.8 and 6.1.1.4'
    'Cd' 'Cd' -0.8075 1.2024
                         'International Tables Vol C Tables 4.2.6.8 and 6.1.1.4'
_computing_data_collection     'CrystalClear (Rigaku, 2005)'
_computing_cell_refinement     'CrystalClear (Rigaku, 2005)'
_computing_data_reduction     'CrystalClear (Rigaku, 2005)'
_computing_structure_solution     'SHELXS97 (Sheldrick, 2008)'
_computing_structure_refinement     'SHELXL97 (Sheldrick, 2008)'
_computing_molecular_graphics     'DIAMOND (Brandenburg & Putz, 2005)'
_computing_publication_material     'SHELXL97 (Sheldrick, 2008)'
loop_
    _atom_site_type_symbol
    _atom_site_label
    _atom_site_fract_x
    _atom_site_fract_y
    _atom_site_fract_z
    _atom_site_U_iso_or_equiv
    _atom_site_adp_type
    _atom_site_calc_flag
    _atom_site_refinement_flags
    _atom_site_occupancy
    _atom_site_symmetry_multiplicity
    _atom_site_disorder_assembly
    _atom_site_disorder_group
    Cd Cd1 0.612594(19) 0.264994(14) 1.010000(11) 0.03061(6) Uani d . 1 1 . .
    Cl Cl2 0.57453(8) 0.19719(5) 1.13969(4) 0.0422(2) Uani d . 1 1 . .
    Cl Cl3 0.59250(7) 0.12522(5) 0.93873(4) 0.03403(17) Uani d . 1 1 . .
    Cl Cl4 0.63550(8) 0.33959(5) 0.88122(5) 0.03973(19) Uani d . 1 1 . .
    Cl Cl5 0.86375(6) 0.22240(5) 1.00838(4) 0.04127(19) Uani d . 1 1 . .
    Cl Cl6 0.67019(9) 0.39688(6) 1.07986(6) 0.0501(2) Uani d . 1 1 . .
    N N2 0.3915(3) 0.19586(18) 0.83050(14) 0.0433(7) Uani d . 1 1 . .
    H H2A 0.3185 0.1765 0.8460 0.065 Uiso calc R 1 1 . .
    H H2B 0.3952 0.2491 0.8394 0.065 Uiso calc R 1 1 . .
    H H2C 0.4529 0.1708 0.8546 0.065 Uiso calc R 1 1 . .
    C C15 0.4047(3) 0.1812(2) 0.74953(17) 0.0328(7) Uani d . 1 1 . .
    N N3 0.8225(3) 0.19469(18) 0.83647(15) 0.0407(7) Uani d . 1 1 . .
    H H3A 0.8995 0.2148 0.8355 0.061 Uiso calc R 1 1 . .
    H H3B 0.8135 0.1631 0.8763 0.061 Uiso calc R 1 1 . .
    H H3C 0.7678 0.2354 0.8385 0.061 Uiso calc R 1 1 . .
    C C6 0.3959(3) 0.97807(18) 0.08418(17) 0.0336(7) Uani d . 1 1 . .
    C C10 0.3967(3) 0.24689(18) 0.70168(17) 0.0360(7) Uani d . 1 1 . .
    C C5 0.3917(3) 0.96051(19) 0.15963(16) 0.0346(7) Uani d . 1 1 . .
    N N1 0.3849(3) 1.06423(16) 0.06078(16) 0.0449(7) Uani d . 1 1 . .
    H H1A 0.3075 1.0816 0.0690 0.067 Uiso calc R 1 1 . .
    H H1B 0.4024 1.0684 0.0126 0.067 Uiso calc R 1 1 . .
    H H1C 0.4382 1.0945 0.0867 0.067 Uiso calc R 1 1 . .
    C C1 0.4063(3) 0.9183(2) 0.03014(17) 0.0360(7) Uani d . 1 1 . .
    C C16 0.3799(4) 0.3324(2) 0.7294(2) 0.0506(9) Uani d . 1 1 . .
    H H16A 0.3039 0.3360 0.7574 0.076 Uiso calc R 1 1 . .
    H H16B 0.3761 0.3691 0.6879 0.076 Uiso calc R 1 1 . .
    H H16C 0.4490 0.3469 0.7607 0.076 Uiso calc R 1 1 . .
    C C23 0.7664(3) 0.1862(2) 0.7048(2) 0.0393(8) Uani d . 1 1 . .
    C C27 0.7503(4) 0.2771(3) 0.7006(2) 0.0553(11) Uani d . 1 1 . .
    H H27A 0.6782 0.2929 0.7286 0.083 Uiso calc R 1 1 . .
    H H27B 0.7397 0.2931 0.6496 0.083 Uiso calc R 1 1 . .
    H H27C 0.8228 0.3034 0.7207 0.083 Uiso calc R 1 1 . .
    C C4 0.4004(3) 0.8788(2) 0.18055(18) 0.0382(7) Uani d . 1 1 . .
    H H4 0.3989 0.8657 0.2308 0.046 Uiso calc R 1 1 . .
    C C3 0.4112(3) 0.8174(2) 0.12931(19) 0.0378(8) Uani d . 1 1 . .
    C C14 0.4213(3) 0.1022(2) 0.72525(18) 0.0344(7) Uani d . 1 1 . .
    C C9 0.3765(4) 1.0260(2) 0.21723(19) 0.0460(9) Uani d . 1 1 . .
    H H9A 0.4447 1.0637 0.2137 0.069 Uiso calc R 1 1 . .
    H H9B 0.3757 1.0019 0.2658 0.069 Uiso calc R 1 1 . .
    H H9C 0.2995 1.0543 0.2090 0.069 Uiso calc R 1 1 . .
    C C11 0.4044(3) 0.2298(2) 0.62569(18) 0.0445(8) Uani d . 1 1 . .
    H H11 0.4005 0.2726 0.5920 0.053 Uiso calc R 1 1 . .
    C C7 0.4097(5) 0.9373(2) -0.05204(19) 0.0522(10) Uani d . 1 1 . .
    H H7A 0.4154 0.8875 -0.0798 0.078 Uiso calc R 1 1 . .
    H H7B 0.4809 0.9707 -0.0627 0.078 Uiso calc R 1 1 . .
    H H7C 0.3351 0.9658 -0.0658 0.078 Uiso calc R 1 1 . .
    C C2 0.4145(3) 0.8384(2) 0.05417(19) 0.0414(8) Uani d . 1 1 . .
    H H2 0.4225 0.7972 0.0190 0.050 Uiso calc R 1 1 . .
    C C21 0.8163(3) 0.0623(2) 0.7733(2) 0.0409(9) Uani d . 1 1 . .
    C C22 0.8005(3) 0.1463(2) 0.76894(19) 0.0344(7) Uani d . 1 1 . .
    C C19 0.7601(4) 0.0551(3) 0.6430(2) 0.0533(11) Uani d . 1 1 . .
    C C12 0.4174(3) 0.1513(2) 0.59900(18) 0.0447(9) Uani d . 1 1 . .
    C C13 0.4265(3) 0.0884(2) 0.64915(19) 0.0406(8) Uani d . 1 1 . .
    H H13 0.4363 0.0355 0.6317 0.049 Uiso calc R 1 1 . .
    C C20 0.7946(3) 0.0186(2) 0.7084(2) 0.0497(10) Uani d . 1 1 . .
    H H20 0.8038 -0.0376 0.7093 0.060 Uiso calc R 1 1 . .
    C C26 0.8547(4) 0.0203(3) 0.8438(2) 0.0601(12) Uani d . 1 1 . .
    H H26A 0.7911 0.0275 0.8808 0.090 Uiso calc R 1 1 . .
    H H26B 0.9315 0.0432 0.8614 0.090 Uiso calc R 1 1 . .
    H H26C 0.8661 -0.0368 0.8344 0.090 Uiso calc R 1 1 . .
    C C17 0.4321(4) 0.0315(2) 0.7783(2) 0.0498(10) Uani d . 1 1 . .
    H H17A 0.5117 0.0334 0.8026 0.075 Uiso calc R 1 1 . .
    H H17B 0.4246 -0.0186 0.7512 0.075 Uiso calc R 1 1 . .
    H H17C 0.3670 0.0348 0.8147 0.075 Uiso calc R 1 1 . .
    C C24 0.7476(3) 0.1390(3) 0.6415(2) 0.0498(10) Uani d . 1 1 . .
    H H24 0.7262 0.1645 0.5971 0.060 Uiso calc R 1 1 . .
    C C8 0.4193(4) 0.7297(2) 0.1520(2) 0.0523(9) Uani d . 1 1 . .
    H H8A 0.4091 0.7254 0.2048 0.078 Uiso calc R 1 1 . .
    H H8B 0.4992 0.7082 0.1380 0.078 Uiso calc R 1 1 . .
    H H8C 0.3548 0.6993 0.1276 0.078 Uiso calc R 1 1 . .
    C C25 0.7373(5) 0.0056(4) 0.5723(3) 0.0867(18) Uani d . 1 1 . .
    H H25A 0.7478 -0.0513 0.5829 0.130 Uiso calc R 1 1 . .
    H H25B 0.7957 0.0218 0.5347 0.130 Uiso calc R 1 1 . .
    H H25C 0.6540 0.0151 0.5549 0.130 Uiso calc R 1 1 . .
    C C18 0.4226(4) 0.1344(3) 0.5161(2) 0.0678(12) Uani d . 1 1 . .
    H H18A 0.5070 0.1392 0.4990 0.102 Uiso calc R 1 1 . .
    H H18B 0.3711 0.1729 0.4903 0.102 Uiso calc R 1 1 . .
    H H18C 0.3928 0.0803 0.5065 0.102 Uiso calc R 1 1 . .
loop_
    _atom_site_aniso_label
    _atom_site_aniso_U_11
    _atom_site_aniso_U_22
    _atom_site_aniso_U_33
    _atom_site_aniso_U_12
    _atom_site_aniso_U_13
    _atom_site_aniso_U_23
    Cd1 0.02973(10) 0.03547(11) 0.02664(10) -0.00434(10) 0.00074(9) -0.00228(9)
    Cl2 0.0450(5) 0.0514(5) 0.0302(4) 0.0034(4) 0.0016(3) 0.0044(4)
    Cl3 0.0329(4) 0.0339(4) 0.0354(4) -0.0027(3) 0.0002(3) -0.0018(3)
    Cl4 0.0413(5) 0.0397(4) 0.0381(4) -0.0007(4) 0.0021(4) 0.0066(3)
    Cl5 0.0268(3) 0.0618(5) 0.0352(4) -0.0017(3) -0.0009(3) -0.0086(4)
    Cl6 0.0518(5) 0.0427(5) 0.0559(6) -0.0007(4) -0.0048(4) -0.0157(4)
    N2 0.0499(18) 0.0493(17) 0.0309(14) 0.0036(17) -0.0053(15) -0.0059(12)
    C15 0.0273(17) 0.0417(18) 0.0293(16) -0.0013(15) -0.0032(14) -0.0004(13)
    N3 0.0399(17) 0.0464(17) 0.0359(16) -0.0066(14) 0.0037(13) -0.0087(13)
    C6 0.0281(16) 0.0309(16) 0.0418(18) -0.0012(15) 0.0027(15) 0.0076(13)
    C10 0.0297(15) 0.039(2) 0.0395(16) -0.0038(16) -0.0022(13) 0.0020(13)
    C5 0.0260(15) 0.0423(18) 0.0354(17) -0.0028(16) 0.0003(15) 0.0017(13)
    N1 0.0512(17) 0.0363(15) 0.0472(16) -0.0002(16) 0.0082(17) 0.0031(12)
    C1 0.0361(18) 0.0374(17) 0.0344(17) -0.0040(15) 0.0038(14) 0.0061(13)
    C16 0.057(2) 0.039(2) 0.056(2) -0.001(2) -0.008(2) 0.0017(16)
    C23 0.0343(19) 0.046(2) 0.038(2) -0.0010(16) 0.0051(15) -0.0101(17)
    C27 0.067(3) 0.053(3) 0.046(2) 0.004(2) 0.0077(19) 0.000(2)
    C4 0.0294(17) 0.0496(19) 0.0357(17) 0.0032(17) 0.0004(15) 0.0112(14)
    C3 0.0311(18) 0.0413(18) 0.0409(18) -0.0002(15) 0.0032(15) 0.0119(15)
    C14 0.0295(17) 0.0386(18) 0.0352(17) 0.0010(14) -0.0016(13) -0.0002(14)
    C9 0.048(2) 0.051(2) 0.0391(19) 0.003(2) 0.0048(18) -0.0005(16)
    C11 0.0442(19) 0.0531(19) 0.0362(17) -0.006(2) 0.0026(15) 0.0109(17)
    C7 0.077(3) 0.041(2) 0.039(2) -0.002(2) 0.004(2) 0.0055(15)
    C2 0.049(2) 0.0358(18) 0.0394(19) 0.0017(16) 0.0068(16) 0.0021(14)
    C21 0.0284(18) 0.041(2) 0.053(2) -0.0032(16) 0.0099(16) -0.0100(17)
    C22 0.0280(17) 0.0413(19) 0.0338(18) -0.0056(15) 0.0045(13) -0.0151(15)
    C19 0.040(2) 0.063(3) 0.057(3) 0.0045(19) 0.0001(18) -0.031(2)
    C12 0.040(2) 0.064(2) 0.0304(18) -0.0109(18) 0.0049(14) -0.0071(16)
    C13 0.0375(19) 0.044(2) 0.040(2) -0.0009(16) 0.0019(15) -0.0092(16)
    C20 0.036(2) 0.039(2) 0.075(3) -0.0036(17) 0.0062(19) -0.0208(19)
    C26 0.060(3) 0.049(2) 0.071(3) 0.009(2) 0.005(2) 0.005(2)
    C17 0.060(3) 0.044(2) 0.046(2) 0.006(2) -0.0082(18) -0.0009(17)
    C24 0.042(2) 0.071(3) 0.037(2) 0.0054(19) -0.0033(16) -0.016(2)
    C8 0.060(2) 0.0436(19) 0.053(2) 0.009(2) 0.0059(17) 0.0121(19)
    C25 0.079(4) 0.101(4) 0.080(4) 0.014(3) -0.017(3) -0.060(3)
    C18 0.071(3) 0.096(3) 0.036(2) -0.015(3) 0.008(2) -0.008(2)
_geom_special_details
;
All e.s.d.'s (except the e.s.d. in the dihedral angle between two l.s. planes)
are estimated using the full covariance matrix. The cell e.s.d.'s are taken
into account individually in the estimation of e.s.d.'s in distances, angles
and torsion angles; correlations between e.s.d.'s in cell parameters are only
used when they are defined by crystal symmetry. An approximate (isotropic)
treatment of cell e.s.d.'s is used for estimating e.s.d.'s involving l.s.
planes.
;
loop_
    _geom_bond_atom_site_label_1
    _geom_bond_atom_site_label_2
    _geom_bond_site_symmetry_2
    _geom_bond_distance
    _geom_bond_publ_flag
    Cd1 Cl6 . 2.5803(10) ?
    Cd1 Cl2 . 2.6182(9) ?
    Cd1 Cl4 . 2.6331(10) ?
    Cd1 Cl3 . 2.6393(9) ?
    Cd1 Cl5 4_457 2.6981(9) ?
    Cd1 Cl5 . 2.7841(9) ?
    Cl5 Cd1 4_557 2.6981(9) ?
    N2 C15 . 1.484(4) ?
    N2 H2A . 0.8900 ?
    N2 H2B . 0.8900 ?
    N2 H2C . 0.8900 ?
    C15 C14 . 1.380(5) ?
    C15 C10 . 1.384(4) ?
    N3 C22 . 1.471(4) ?
    N3 H3A . 0.8900 ?
    N3 H3B . 0.8900 ?
    N3 H3C . 0.8900 ?
    C6 C1 . 1.387(4) ?
    C6 C5 . 1.389(4) ?
    C6 N1 . 1.482(4) ?
    C10 C11 . 1.398(4) ?
    C10 C16 . 1.502(5) ?
    C5 C4 . 1.397(4) ?
    C5 C9 . 1.503(5) ?
    N1 H1A . 0.8900 ?
    N1 H1B . 0.8900 ?
    N1 H1C . 0.8900 ?
    C1 C2 . 1.385(4) ?
    C1 C7 . 1.512(4) ?
    C16 H16A . 0.9600 ?
    C16 H16B . 0.9600 ?
    C16 H16C . 0.9600 ?
    C23 C22 . 1.376(5) ?
    C23 C24 . 1.393(5) ?
    C23 C27 . 1.506(5) ?
    C27 H27A . 0.9600 ?
    C27 H27B . 0.9600 ?
    C27 H27C . 0.9600 ?
    C4 C3 . 1.372(5) ?
    C4 H4 . 0.9300 ?
    C3 C2 . 1.396(4) ?
    C3 C8 . 1.500(5) ?
    C14 C13 . 1.389(5) ?
    C14 C17 . 1.508(5) ?
    C9 H9A . 0.9600 ?
    C9 H9B . 0.9600 ?
    C9 H9C . 0.9600 ?
    C11 C12 . 1.383(5) ?
    C11 H11 . 0.9300 ?
    C7 H7A . 0.9600 ?
    C7 H7B . 0.9600 ?
    C7 H7C . 0.9600 ?
    C2 H2 . 0.9300 ?
    C21 C20 . 1.391(5) ?
    C21 C22 . 1.393(5) ?
    C21 C26 . 1.503(5) ?
    C19 C20 . 1.370(6) ?
    C19 C24 . 1.386(6) ?
    C19 C25 . 1.530(5) ?
    C12 C13 . 1.375(5) ?
    C12 C18 . 1.519(5) ?
    C13 H13 . 0.9300 ?
    C20 H20 . 0.9300 ?
    C26 H26A . 0.9600 ?
    C26 H26B . 0.9600 ?
    C26 H26C . 0.9600 ?
    C17 H17A . 0.9600 ?
    C17 H17B . 0.9600 ?
    C17 H17C . 0.9600 ?
    C24 H24 . 0.9300 ?
    C8 H8A . 0.9600 ?
    C8 H8B . 0.9600 ?
    C8 H8C . 0.9600 ?
    C25 H25A . 0.9600 ?
    C25 H25B . 0.9600 ?
    C25 H25C . 0.9600 ?
    C18 H18A . 0.9600 ?
    C18 H18B . 0.9600 ?
    C18 H18C . 0.9600 ?
loop_
    _geom_angle_atom_site_label_1
    _geom_angle_atom_site_label_2
    _geom_angle_atom_site_label_3
    _geom_angle_site_symmetry_1
    _geom_angle_site_symmetry_3
    _geom_angle
    _geom_angle_publ_flag
    Cl6 Cd1 Cl2 . . 87.73(3) ?
    Cl6 Cd1 Cl4 . . 90.89(3) ?
    Cl2 Cd1 Cl4 . . 175.69(3) ?
    Cl6 Cd1 Cl3 . . 170.78(3) ?
    Cl2 Cd1 Cl3 . . 92.88(3) ?
    Cl4 Cd1 Cl3 . . 89.14(3) ?
    Cl6 Cd1 Cl5 . 4_457 103.43(3) ?
    Cl2 Cd1 Cl5 . 4_457 89.29(3) ?
    Cl4 Cd1 Cl5 . 4_457 87.06(3) ?
    Cl3 Cd1 Cl5 . 4_457 85.78(3) ?
    Cl6 Cd1 Cl5 . . 89.11(3) ?
    Cl2 Cd1 Cl5 . . 93.06(3) ?
    Cl4 Cd1 Cl5 . . 91.00(3) ?
    Cl3 Cd1 Cl5 . . 81.68(3) ?
    Cl5 Cd1 Cl5 4_457 . 167.335(9) ?
    Cd1 Cl5 Cd1 4_557 . 159.99(4) ?
    C15 N2 H2A . . 109.5 ?
    C15 N2 H2B . . 109.5 ?
    H2A N2 H2B . . 109.5 ?
    C15 N2 H2C . . 109.5 ?
    H2A N2 H2C . . 109.5 ?
    H2B N2 H2C . . 109.5 ?
    C14 C15 C10 . . 123.0(3) ?
    C14 C15 N2 . . 118.4(3) ?
    C10 C15 N2 . . 118.6(3) ?
    C22 N3 H3A . . 109.5 ?
    C22 N3 H3B . . 109.5 ?
    H3A N3 H3B . . 109.5 ?
    C22 N3 H3C . . 109.5 ?
    H3A N3 H3C . . 109.5 ?
    H3B N3 H3C . . 109.5 ?
    C1 C6 C5 . . 122.8(3) ?
    C1 C6 N1 . . 118.9(3) ?
    C5 C6 N1 . . 118.3(3) ?
    C15 C10 C11 . . 116.6(3) ?
    C15 C10 C16 . . 122.0(3) ?
    C11 C10 C16 . . 121.3(3) ?
    C6 C5 C4 . . 117.4(3) ?
    C6 C5 C9 . . 121.9(3) ?
    C4 C5 C9 . . 120.6(3) ?
    C6 N1 H1A . . 109.5 ?
    C6 N1 H1B . . 109.5 ?
    H1A N1 H1B . . 109.5 ?
    C6 N1 H1C . . 109.5 ?
    H1A N1 H1C . . 109.5 ?
    H1B N1 H1C . . 109.5 ?
    C2 C1 C6 . . 117.2(3) ?
    C2 C1 C7 . . 120.0(3) ?
    C6 C1 C7 . . 122.8(3) ?
    C10 C16 H16A . . 109.5 ?
    C10 C16 H16B . . 109.5 ?
    H16A C16 H16B . . 109.5 ?
    C10 C16 H16C . . 109.5 ?
    H16A C16 H16C . . 109.5 ?
    H16B C16 H16C . . 109.5 ?
    C22 C23 C24 . . 117.4(4) ?
    C22 C23 C27 . . 123.1(3) ?
    C24 C23 C27 . . 119.6(4) ?
    C23 C27 H27A . . 109.5 ?
    C23 C27 H27B . . 109.5 ?
    H27A C27 H27B . . 109.5 ?
    C23 C27 H27C . . 109.5 ?
    H27A C27 H27C . . 109.5 ?
    H27B C27 H27C . . 109.5 ?
    C3 C4 C5 . . 122.1(3) ?
    C3 C4 H4 . . 118.9 ?
    C5 C4 H4 . . 118.9 ?
    C4 C3 C2 . . 118.1(3) ?
    C4 C3 C8 . . 121.9(3) ?
    C2 C3 C8 . . 120.0(3) ?
    C15 C14 C13 . . 118.1(3) ?
    C15 C14 C17 . . 122.2(3) ?
    C13 C14 C17 . . 119.7(3) ?
    C5 C9 H9A . . 109.5 ?
    C5 C9 H9B . . 109.5 ?
    H9A C9 H9B . . 109.5 ?
    C5 C9 H9C . . 109.5 ?
    H9A C9 H9C . . 109.5 ?
    H9B C9 H9C . . 109.5 ?
    C12 C11 C10 . . 122.2(3) ?
    C12 C11 H11 . . 118.9 ?
    C10 C11 H11 . . 118.9 ?
    C1 C7 H7A . . 109.5 ?
    C1 C7 H7B . . 109.5 ?
    H7A C7 H7B . . 109.5 ?
    C1 C7 H7C . . 109.5 ?
    H7A C7 H7C . . 109.5 ?
    H7B C7 H7C . . 109.5 ?
    C1 C2 C3 . . 122.4(3) ?
    C1 C2 H2 . . 118.8 ?
    C3 C2 H2 . . 118.8 ?
    C20 C21 C22 . . 116.4(4) ?
    C20 C21 C26 . . 121.2(3) ?
    C22 C21 C26 . . 122.4(3) ?
    C23 C22 C21 . . 123.4(3) ?
    C23 C22 N3 . . 118.6(3) ?
    C21 C22 N3 . . 118.0(3) ?
    C20 C19 C24 . . 118.6(4) ?
    C20 C19 C25 . . 121.6(4) ?
    C24 C19 C25 . . 119.8(5) ?
    C13 C12 C11 . . 118.7(3) ?
    C13 C12 C18 . . 120.3(4) ?
    C11 C12 C18 . . 121.0(4) ?
    C12 C13 C14 . . 121.4(3) ?
    C12 C13 H13 . . 119.3 ?
    C14 C13 H13 . . 119.3 ?
    C19 C20 C21 . . 122.7(4) ?
    C19 C20 H20 . . 118.7 ?
    C21 C20 H20 . . 118.7 ?
    C21 C26 H26A . . 109.5 ?
    C21 C26 H26B . . 109.5 ?
    H26A C26 H26B . . 109.5 ?
    C21 C26 H26C . . 109.5 ?
    H26A C26 H26C . . 109.5 ?
    H26B C26 H26C . . 109.5 ?
    C14 C17 H17A . . 109.5 ?
    C14 C17 H17B . . 109.5 ?
    H17A C17 H17B . . 109.5 ?
    C14 C17 H17C . . 109.5 ?
    H17A C17 H17C . . 109.5 ?
    H17B C17 H17C . . 109.5 ?
    C19 C24 C23 . . 121.5(4) ?
    C19 C24 H24 . . 119.2 ?
    C23 C24 H24 . . 119.2 ?
    C3 C8 H8A . . 109.5 ?
    C3 C8 H8B . . 109.5 ?
    H8A C8 H8B . . 109.5 ?
    C3 C8 H8C . . 109.5 ?
    H8A C8 H8C . . 109.5 ?
    H8B C8 H8C . . 109.5 ?
    C19 C25 H25A . . 109.5 ?
    C19 C25 H25B . . 109.5 ?
    H25A C25 H25B . . 109.5 ?
    C19 C25 H25C . . 109.5 ?
    H25A C25 H25C . . 109.5 ?
    H25B C25 H25C . . 109.5 ?
    C12 C18 H18A . . 109.5 ?
    C12 C18 H18B . . 109.5 ?
    H18A C18 H18B . . 109.5 ?
    C12 C18 H18C . . 109.5 ?
    H18A C18 H18C . . 109.5 ?
    H18B C18 H18C . . 109.5 ?
loop_
    _geom_hbond_atom_site_label_D
    _geom_hbond_atom_site_label_H
    _geom_hbond_atom_site_label_A
    _geom_hbond_site_symmetry_A
    _geom_hbond_distance_DH
    _geom_hbond_distance_HA
    _geom_hbond_distance_DA
    _geom_hbond_angle_DHA
    N2 H2C Cl3 . 0.89 2.26 3.129(3) 166.4
    N3 H3B Cl3 . 0.89 2.70 3.283(3) 124.4
    N3 H3B Cl5 . 0.89 2.62 3.158(3) 119.4
    N2 H2A Cl6 4_457 0.89 2.40 3.250(3) 159.5
    N3 H3A Cl2 4_557 0.89 2.41 3.264(3) 160.4
    N1 H1A Cl4 4_466 0.89 2.43 3.278(3) 160.3
    N1 H1B Cl3 1_564 0.89 2.61 3.285(3) 133.6
    N1 H1C Cl2 1_564 0.89 2.43 3.306(3) 168.8
data_global
_journal_date_recd_electronic     2011-07-14
_journal_date_accepted     2011-07-17
_journal_name_full     'Acta Crystallographica, Section E'
_journal_year     2011
_journal_volume     67
_journal_issue      8
_journal_page_first     m1139
_journal_page_last     m1139
_journal_paper_category     QM
_journal_coeditor_code     JH2312
_publ_contact_author_name     'Tao Rong*'
_publ_contact_author_address
;
Ordered Matter Science Research Center, Southeast UniVersity,
Nanjing 210096, P. R. China
;
_publ_contact_author_email     'rongtao198806@163.com'
_publ_contact_author_fax     '86-25-52090626'
_publ_contact_author_phone     '86-25-52090626'
_publ_section_title
;
<i>catena</i>-Poly[tris(2,4,6-trimethylanilinium)
[(tetrachloridocadmium)-\m-chlorido]]
;
loop_
    _publ_author_name
    _publ_author_footnote
    _publ_author_address
    'Rong, Tao' .
;
Ordered Matter Science Research Center, Southeast University,
Nanjing 210096, People's Republic of China
;
