# Supplementary material for: catena-Poly[tris(2,4,6-trimethyl­anilinium) [(tetrachloridocadmium)-μ-chlorido]]
Source: Acta Crystallogr Sect E Struct Rep Online. 2011 Jul 23;67(Pt 8):m1139. doi: 10.1107/S1600536811028650 (PMC3212197; doi:10.1107/S1600536811028650)
Supplement: Supplementary file 2 [file e-67-m1139-Isup2.hkl]

# 
# h,k,l, Fc-squared, Fo-squared, sigma(Fo-squared) and status flag 
# 
data_I
_shelx_title ' 1 in P2(1)2(1)2(1)' 
_shelx_refln_list_code          4 
_shelx_F_calc_maximum      426.69 
_exptl_crystal_F_000      1432.00 
_reflns_d_resolution_high  0.7702 
 
loop_ 
 _symmetry_equiv_pos_as_xyz 
 'x, y, z' 
 '-x+1/2, -y, z+1/2' 
 '-x, y+1/2, -z+1/2' 
 'x+1/2, -y+1/2, -z' 
 
_cell_length_a    10.7286 
_cell_length_b    16.4303 
_cell_length_c    17.9957 
_cell_angle_alpha  90.000 
_cell_angle_beta   90.000 
_cell_angle_gamma  90.000 
 
_shelx_F_squared_multiplier     1.000 
 
loop_ 
 _refln_index_h 
 _refln_index_k 
 _refln_index_l 
 _refln_F_squared_calc 
 _refln_F_squared_meas 
 _refln_F_squared_sigma 
 _refln_observed_status 
   2   0   0      353.49      470.87     13.78 o 
   4   0   0   182060.34   149948.61   2494.09 o 
   6   0   0    38622.48    38122.00    749.11 o 
   8   0   0     6996.28     7162.94    181.12 o 
  10   0   0     5203.68     4749.27    149.75 o 
  12   0   0        5.60       44.00     41.75 o 
   2   1   0    22080.38    21993.89    135.40 o 
   3   1   0    53679.32    51445.45    531.62 o 
   4   1   0    10758.10    10233.06    296.47 o 
   5   1   0     1713.90     1726.27     28.69 o 
   6   1   0     8239.64     8276.63    118.82 o 
   7   1   0      762.07      809.49     29.23 o 
   8   1   0     3332.24     3356.22     72.54 o 
   9   1   0       51.14       70.44     14.17 o 
  10   1   0      112.79      110.53     15.93 o 
  11   1   0       39.98       57.08     22.03 o 
  12   1   0     1281.97     1411.35     79.82 o 
  13   1   0       27.88       14.98     29.05 o 
   1   2   0       23.60       44.74      2.54 o 
   2   2   0     4112.97     4346.19     36.51 o 
   3   2   0    29181.85    29044.99    205.79 o 
   4   2   0    36488.39    33612.86    980.96 o 
   5   2   0     3919.73     3760.71     54.41 o 
   6   2   0     5715.71     5764.03     97.00 o 
   7   2   0     5583.96     5636.02     89.60 o 
   8   2   0     6547.53     6400.61    112.92 o 
   9   2   0       73.95      105.17     20.09 o 
  10   2   0      937.77      890.94     41.54 o 
  11   2   0      468.25      542.39     37.86 o 
  12   2   0      547.60      630.51     53.25 o 
  13   2   0      351.95      303.99     55.49 o 
   1   3   0     2015.73     2125.70     15.56 o 
   2   3   0     2818.26     2438.61     27.23 o 
   3   3   0       30.67       39.44      5.90 o 
   4   3   0     5976.74     5454.71    106.82 o 
   5   3   0     1512.25     1425.90     26.68 o 
   6   3   0      381.14      325.63     16.78 o 
   7   3   0      201.28      216.48     26.09 o 
   8   3   0     2307.86     2105.26     99.64 o 
   9   3   0      143.58      187.78     23.17 o 
  10   3   0      637.08      700.97     39.15 o 
  11   3   0      140.87      208.00     28.01 o 
  12   3   0      279.59      325.96     36.30 o 
  13   3   0       11.18      104.29     45.08 o 
   0   4   0    15557.26    15295.33    236.73 o 
   1   4   0      889.31      810.17      9.89 o 
   2   4   0       58.04       54.52      4.16 o 
   3   4   0     4061.24     3953.27     56.34 o 
   4   4   0     8787.11     8873.86    139.74 o 
   5   4   0      992.41      905.14     23.26 o 
   6   4   0      986.63      983.36     29.05 o 
   7   4   0     3293.22     3051.66     69.62 o 
   8   4   0     8095.44     7875.65    161.98 o 
   9   4   0     1058.24     1033.15     64.03 o 
  10   4   0      480.26      488.33     37.29 o 
  11   4   0     1104.51     1109.58     71.54 o 
  12   4   0     2182.82     2126.45    102.20 o 
  13   4   0      172.58      162.67     51.33 o 
   1   5   0     3157.10     3280.97     48.79 o 
   2   5   0       63.00       70.27      3.51 o 
   3   5   0     2098.85     2084.64     28.33 o 
   4   5   0     1240.50     1257.13     37.21 o 
   5   5   0       18.46       25.86      8.62 o 
   6   5   0      953.52      918.52     27.92 o 
   7   5   0     6445.31     6366.61    126.20 o 
   8   5   0     1816.26     1840.84     55.92 o 
   9   5   0        0.51        1.50     14.86 o 
  10   5   0      515.62      505.49     36.69 o 
  11   5   0     2125.61     2097.53     93.40 o 
  12   5   0     1378.56     1357.46     82.87 o 
  13   5   0      337.45      394.08     65.49 o 
   0   6   0     3394.89     3286.76     57.61 o 
   1   6   0     3325.60     3102.59    115.05 o 
   2   6   0      936.62     1002.64     15.85 o 
   3   6   0     2748.95     2895.01     48.02 o 
   4   6   0     7778.91     7971.98    106.76 o 
   5   6   0     3490.63     3535.62     61.26 o 
   6   6   0      369.44      355.09     21.65 o 
   7   6   0      133.42      183.70     24.60 o 
   8   6   0     1270.36     1191.57     39.71 o 
   9   6   0     2822.88     2718.89     79.23 o 
  10   6   0      870.55      902.83     63.80 o 
  11   6   0        0.29       31.86     28.69 o 
  12   6   0      130.38      162.05     39.04 o 
  13   6   0      195.19      181.45     54.45 o 
   1   7   0     3270.32     3393.87     50.44 o 
   2   7   0    14975.03    14799.57    163.11 o 
   3   7   0      715.69      705.88     20.84 o 
   4   7   0     1062.36     1094.31     19.70 o 
   5   7   0      205.34      216.65     10.48 o 
   6   7   0     1772.60     1626.25     56.82 o 
   7   7   0     3558.91     3315.16    102.05 o 
   8   7   0      917.17      810.86     45.57 o 
   9   7   0      607.47      651.27     60.84 o 
  10   7   0      440.42      463.47     44.35 o 
  11   7   0     1301.63     1241.36     74.78 o 
  12   7   0     1282.97     1412.40     90.47 o 
  13   7   0      621.40      696.41     82.34 o 
   0   8   0     4939.40     4962.67    155.26 o 
   1   8   0      536.24      455.69     18.30 o 
   2   8   0       42.75       87.41     18.97 o 
   3   8   0     1828.49     1627.91     34.46 o 
   4   8   0     5213.86     4857.62    149.16 o 
   5   8   0      560.39      611.83     49.11 o 
   6   8   0      457.61      540.23     35.28 o 
   7   8   0     1170.41     1192.31     83.02 o 
   8   8   0     1900.11     2040.90     77.22 o 
   9   8   0      335.32      342.06     38.24 o 
  10   8   0      956.03      862.34     59.25 o 
  11   8   0        1.06      -13.92     28.77 o 
  12   8   0      216.60      289.42     48.67 o 
   1   9   0      715.04      904.16     25.13 o 
   2   9   0     4633.17     4622.75     66.60 o 
   3   9   0      449.77      403.77     24.19 o 
   4   9   0      216.46      307.55     63.24 o 
   5   9   0        0.57        5.71     18.57 o 
   6   9   0     4882.67     4711.31    130.47 o 
   7   9   0      103.63      111.13     27.02 o 
   8   9   0      803.65      915.61     53.98 o 
   9   9   0      118.83      186.40     40.93 o 
  10   9   0     1283.95     1424.54     78.63 o 
  11   9   0      402.56      406.52     50.86 o 
  12   9   0      601.54      559.95    115.84 o 
   0  10   0     1789.25     1958.66     66.24 o 
   1  10   0     1171.42     1179.40     27.40 o 
   2  10   0       37.41       61.49     20.92 o 
   3  10   0     2311.43     2274.57     45.68 o 
   4  10   0     2630.56     2432.17     69.59 o 
   5  10   0     1065.94      988.52     46.60 o 
   6  10   0      365.58      389.32     63.85 o 
   7  10   0     1242.14     1142.00     57.84 o 
   8  10   0     3402.41     3363.93    121.45 o 
   9  10   0     1232.15     1192.15     68.36 o 
  10  10   0      295.90      330.12     44.52 o 
  11  10   0      130.25      201.07     43.49 o 
  12  10   0      805.09      868.25     73.30 o 
   1  11   0      190.01      187.57     14.24 o 
   2  11   0      581.82      616.88     19.54 o 
   3  11   0     1021.48      981.58     31.78 o 
   4  11   0       94.73      115.77     24.73 o 
   5  11   0        0.17      -10.52     18.50 o 
   6  11   0     1846.82     1795.28     73.14 o 
   7  11   0     1915.15     1826.34     75.09 o 
   8  11   0      159.37      191.98     31.60 o 
   9  11   0       29.92       22.95     28.06 o 
  10  11   0     1382.78     1354.76     82.91 o 
  11  11   0     1006.01     1016.13     78.93 o 
   0  12   0      222.81      272.71     40.48 o 
   1  12   0     4670.20     4855.04    117.56 o 
   2  12   0       63.83       68.57     19.85 o 
   3  12   0      691.53      624.21     27.81 o 
   4  12   0      860.54      914.68     47.81 o 
   5  12   0     5578.53     5671.71    169.11 o 
   6  12   0      208.53      256.04     30.39 o 
   7  12   0      141.69      231.68     39.65 o 
   8  12   0      634.20      697.39    122.19 o 
   9  12   0     1548.90     1601.26     88.61 o 
  10  12   0        0.11       -7.54     30.46 o 
  11  12   0       79.13      129.29     43.03 o 
   1  13   0     2556.10     2662.47     60.88 o 
   2  13   0      686.03      650.36     41.35 o 
   3  13   0     5699.62     5757.61    130.78 o 
   4  13   0     1216.61     1204.09     64.03 o 
   5  13   0        7.31       16.02     27.79 o 
   6  13   0      520.36      603.65     47.13 o 
   7  13   0     3429.70     3398.56    132.17 o 
   8  13   0      481.72      511.85     49.54 o 
   9  13   0       36.16       74.37     35.39 o 
  10  13   0      256.72      234.19     46.05 o 
  11  13   0      373.81      507.74     60.69 o 
   0  14   0      792.09      833.16     72.20 o 
   1  14   0     8713.72     8704.07    170.35 o 
   2  14   0       34.18      115.94     25.76 o 
   3  14   0     3593.74     3612.18     96.32 o 
   4  14   0      614.91      644.94     49.00 o 
   5  14   0     5868.59     5674.88    183.71 o 
   6  14   0        0.62       21.87     26.31 o 
   7  14   0      290.66      249.99     41.08 o 
   8  14   0       18.63       23.27     54.11 o 
   9  14   0     1662.86     1727.89    101.00 o 
  10  14   0       48.33       60.50     38.10 o 
   1  15   0     6250.55     6143.21    132.41 o 
   2  15   0      732.40      739.36     46.65 o 
   3  15   0     4535.87     4383.28    158.68 o 
   4  15   0       13.99       48.25     26.67 o 
   5  15   0      194.53      224.99     38.92 o 
   6  15   0       24.40        2.90     25.04 o 
   7  15   0     1406.96     1339.67     79.37 o 
   8  15   0       19.10       33.81     32.54 o 
   9  15   0      197.05      177.40     46.14 o 
   0  16   0       13.87       14.71     23.57 o 
   1  16   0     2874.10     2957.54     90.58 o 
   2  16   0       70.63       87.47     34.89 o 
   3  16   0     1212.16     1355.47     69.33 o 
   4  16   0       47.59       24.03     27.75 o 
   5  16   0     2172.37     2208.68     99.34 o 
   6  16   0      456.41      524.51     67.34 o 
   7  16   0      233.02      223.32     42.52 o 
   8  16   0       26.99       51.61     35.01 o 
   9  16   0      499.73      541.49     63.19 o 
   1  17   0      497.08      488.92     37.39 o 
   2  17   0       55.93        8.99     17.68 o 
   3  17   0      674.06      761.21     55.10 o 
   4  17   0      835.47      874.44     61.66 o 
   5  17   0      195.02      264.32     43.36 o 
   6  17   0        0.17       17.51     30.54 o 
   7  17   0      599.83      638.96     62.82 o 
   8  17   0      107.26      135.61     53.82 o 
   0  18   0       93.63       41.12     36.00 o 
   1  18   0      245.11      267.53     36.02 o 
   2  18   0       70.87      101.29     31.86 o 
   3  18   0       35.05       15.12     30.72 o 
   4  18   0      155.16      235.60     36.80 o 
   5  18   0      422.93      437.23     51.48 o 
   6  18   0      109.05      139.15     41.61 o 
   7  18   0        1.03      -18.50     39.74 o 
   1  19   0       41.35      122.25     43.48 o 
   2  19   0       78.20       89.24     40.26 o 
   3  19   0      554.33      579.57     86.68 o 
   4  19   0      165.82      268.56     86.64 o 
   5  19   0       16.48      125.48     47.49 o 
   6  19   0       15.30       -2.85     28.21 o 
   0  20   0      246.16      179.80     72.80 o 
   1  20   0       20.92       44.68     39.08 o 
   2  20   0       75.04       32.20     38.66 o 
   3  20   0       18.13       15.97     41.59 o 
   4  20   0      269.93      346.07     62.01 o 
   1  21   0      220.82      113.89     60.40 o 
   2  21   0       40.34       21.01     39.87 o 
   2   0   1    22320.28    22253.14    243.86 o 
   3   0   1     6421.84     6620.86     67.76 o 
   4   0   1     3579.29     3775.12     49.89 o 
   5   0   1     5433.93     5771.47     77.80 o 
   6   0   1     3927.32     3879.03     61.97 o 
   7   0   1      469.07      483.59     32.56 o 
   8   0   1     3197.45     3305.62     67.41 o 
   9   0   1       80.24      113.21     15.94 o 
  10   0   1       64.56       36.87     18.41 o 
  11   0   1       91.45       75.76     27.33 o 
  12   0   1     1116.18     1293.93     74.56 o 
  13   0   1       33.68       90.26     36.98 o 
 -13   1   1       96.01       61.46     41.51 o 
 -12   1   1     1458.31     1441.23     97.16 o 
 -11   1   1      331.93      361.14     30.38 o 
 -10   1   1      737.03      629.24     35.80 o 
  -9   1   1     2387.02     2333.95     55.60 o 
  -8   1   1     6626.45     6520.50    114.90 o 
  -7   1   1     2649.91     2587.43     50.64 o 
  -6   1   1     1985.53     1963.17     37.49 o 
  -5   1   1     4685.50     4791.49     64.66 o 
  -4   1   1    49733.35    47068.71    579.18 o 
  -3   1   1    49814.64    48331.18    509.84 o 
  -2   1   1     1437.74     1496.84     12.78 o 
   2   1   1     1556.22     1483.59     13.03 o 
   3   1   1    49148.46    48179.37    468.91 o 
   4   1   1    50056.43    48185.89    539.16 o 
   5   1   1     4629.84     4784.04     65.27 o 
   6   1   1     1688.40     2044.39     37.58 o 
   7   1   1     2567.70     2731.05    106.01 o 
   8   1   1     6614.13     6628.46    120.14 o 
   9   1   1     2350.31     2299.96     55.05 o 
  10   1   1      652.88      755.65     35.15 o 
  11   1   1      328.63      298.47     30.38 o 
  12   1   1     1508.98     1485.20     75.29 o 
  13   1   1       87.49      132.73     43.20 o 
 -13   2   1      244.91      276.44     55.54 o 
 -12   2   1     2254.00     2171.76     98.46 o 
 -11   2   1       84.50       86.27     24.88 o 
 -10   2   1     1778.43     1757.63     62.57 o 
  -9   2   1     3191.23     3061.12     77.49 o 
  -8   2   1     6141.72     6131.99    108.10 o 
  -7   2   1     2114.65     2133.96     41.92 o 
  -6   2   1    10551.62    11325.27    155.17 o 
  -5   2   1     5161.99     5009.29    158.26 o 
  -4   2   1     8922.03     8830.64    104.16 o 
  -3   2   1    25068.05    25398.74    211.03 o 
  -2   2   1    40098.82    37428.73    438.58 o 
  -1   2   1      943.15      955.30      9.88 o 
   1   2   1     1038.43      933.68     17.60 o 
   2   2   1    39701.67    37901.30    177.09 o 
   3   2   1    24976.88    26132.02    247.10 o 
   4   2   1     8880.34     8917.64     89.97 o 
   5   2   1     5330.75     5155.40     73.38 o 
   6   2   1    11025.87    10934.06    167.45 o 
   7   2   1     2070.69     2117.79     42.15 o 
   8   2   1     6319.01     6168.35    108.85 o 
   9   2   1     3258.26     3175.10     67.77 o 
  10   2   1     1919.29     1786.90     60.17 o 
  11   2   1       84.61       63.50     27.12 o 
  12   2   1     2380.81     2035.71     97.70 o 
  13   2   1      244.83      305.08     54.81 o 
 -13   3   1      265.24      236.19     56.85 o 
 -12   3   1     1242.21     1185.11     69.84 o 
 -11   3   1      549.53      512.41     36.32 o 
 -10   3   1      603.04      615.79     47.98 o 
  -9   3   1      387.60      339.24     27.26 o 
  -8   3   1     6484.29     6201.67    105.95 o 
  -7   3   1     3989.93     3630.43    124.95 o 
  -6   3   1     4618.32     4931.95     74.77 o 
  -5   3   1      151.32      183.52     18.71 o 
  -4   3   1    16679.05    15286.26    156.01 o 
  -3   3   1    10685.73    10602.64    157.98 o 
  -2   3   1     6880.36     6755.07     74.25 o 
  -1   3   1     5755.32     5801.08     72.45 o 
   0   3   1    34726.17    33447.25    478.29 o 
   1   3   1     5852.70     5722.72     73.12 o 
   2   3   1     7034.00     6872.16     57.33 o 
   3   3   1    10660.20    10664.08     48.21 o 
   4   3   1    16505.50    15857.24    142.08 o 
   5   3   1      161.41      177.70      9.91 o 
   6   3   1     4696.47     4816.48     67.50 o 
   7   3   1     3985.18     3676.30     64.72 o 
   8   3   1     6348.89     6273.08    117.08 o 
   9   3   1      376.05      381.80     26.31 o 
  10   3   1      624.55      592.61     35.14 o 
  11   3   1      540.84      542.84     39.09 o 
  12   3   1     1237.24     1325.32     73.90 o 
  13   3   1      262.88      395.47     57.83 o 
 -13   4   1       51.88      -35.08     35.08 o 
 -12   4   1     1221.08     1339.19     75.70 o 
 -11   4   1      889.59      857.82     48.36 o 
 -10   4   1     1583.41     1608.88     58.50 o 
  -9   4   1      153.85      214.12     27.17 o 
  -8   4   1     2408.14     2257.42     74.53 o 
  -7   4   1     1829.52     1802.91     64.29 o 
  -6   4   1     1756.78     1856.52     43.21 o 
  -5   4   1     1823.73     1877.48     53.76 o 
  -4   4   1     2158.28     2123.99     67.08 o 
  -3   4   1     1387.69     1464.70     31.58 o 
  -2   4   1      556.25      557.21     12.44 o 
  -1   4   1     3948.71     3889.92     66.92 o 
   0   4   1     5707.44     6351.56     86.23 o 
   1   4   1     3764.60     4062.65     41.49 o 
   2   4   1      413.32      595.29     15.15 o 
   3   4   1     1456.44     1413.62     15.79 o 
   4   4   1     2180.24     2161.95     38.43 o 
   5   4   1     1782.90     1844.43     32.66 o 
   6   4   1     1762.21     1787.85     40.63 o 
   7   4   1     1825.61     1774.38     45.96 o 
   8   4   1     2361.48     2350.50     62.74 o 
   9   4   1      159.34      188.42     23.22 o 
  10   4   1     1664.77     1673.80     71.90 o 
  11   4   1      910.67      846.64     54.63 o 
  12   4   1     1220.90     1185.30     72.34 o 
  13   4   1       45.88       50.23     35.45 o 
 -13   5   1      283.02      353.30     62.72 o 
 -12   5   1      764.15      764.83     60.58 o 
 -11   5   1      113.75      176.57     35.16 o 
 -10   5   1      541.03      515.39     37.10 o 
  -9   5   1     2948.75     3227.34    281.86 o 
  -8   5   1     3280.48     3053.55     78.37 o 
  -7   5   1     1348.60     1298.64     41.51 o 
  -6   5   1      488.02      386.22     24.18 o 
  -5   5   1     5964.79     5648.78    120.79 o 
  -4   5   1     7829.50     7904.64    147.31 o 
  -3   5   1     3782.41     3576.85     46.60 o 
  -2   5   1     9361.97     9961.78    194.00 o 
  -1   5   1     3900.20     3913.18     39.79 o 
   0   5   1    10282.63    10130.88    102.99 o 
   1   5   1     3823.21     3814.66     63.44 o 
   2   5   1     9493.34     9830.10     98.93 o 
   3   5   1     3768.43     3679.88     56.45 o 
   4   5   1     7915.51     7938.77     87.04 o 
   5   5   1     5940.47     5693.14     77.51 o 
   6   5   1      467.12      406.44     26.20 o 
   7   5   1     1362.93     1242.40     37.01 o 
   8   5   1     3199.36     3084.73     78.39 o 
   9   5   1     2939.92     2865.98     91.28 o 
  10   5   1      495.56      545.85     44.65 o 
  11   5   1      118.03      201.17     55.11 o 
  12   5   1      752.77      687.47     77.24 o 
  13   5   1      289.98      325.37     54.81 o 
 -13   6   1      333.24      396.35     65.39 o 
 -12   6   1     1477.67     1495.34     88.32 o 
 -11   6   1     1021.37     1022.13     69.37 o 
 -10   6   1      235.20      254.77     35.89 o 
  -9   6   1      603.78      594.93     56.79 o 
  -8   6   1     1535.22     1477.58     49.75 o 
  -7   6   1     5209.78     5306.87    112.24 o 
  -6   6   1     2291.19     2237.88     53.99 o 
  -5   6   1      618.81      668.79     33.64 o 
  -4   6   1       59.96      115.41     15.25 o 
  -3   6   1     4474.16     4302.44     57.74 o 
  -2   6   1     7450.44     7080.44    105.98 o 
  -1   6   1       83.31       67.57     11.00 o 
   0   6   1      637.04      731.73     14.48 o 
   1   6   1       56.92       93.14     15.55 o 
   2   6   1     7268.82     7462.72     80.92 o 
   3   6   1     4487.86     4290.26     49.14 o 
   4   6   1       62.64       90.53      8.73 o 
   5   6   1      602.51      641.18     38.34 o 
   6   6   1     2131.18     2208.69     51.81 o 
   7   6   1     5364.63     5152.16    104.55 o 
   8   6   1     1494.85     1471.37     46.43 o 
   9   6   1      589.35      583.36     42.65 o 
  10   6   1      242.49      232.80     32.27 o 
  11   6   1     1045.75     1067.15     72.18 o 
  12   6   1     1446.47     1560.76     87.28 o 
  13   6   1      337.38      359.95     68.36 o 
 -13   7   1      362.67      268.98     56.33 o 
 -12   7   1      113.88      225.62     46.44 o 
 -11   7   1       52.11       18.11     32.24 o 
 -10   7   1     1574.59     1578.79     79.88 o 
  -9   7   1     1522.60     1604.89     68.22 o 
  -8   7   1     2511.00     2267.05     62.81 o 
  -7   7   1      637.01      650.51     43.95 o 
  -6   7   1      638.43      670.61     29.66 o 
  -5   7   1     4404.52     4343.03    104.79 o 
  -4   7   1     9791.49     9207.76    184.95 o 
  -3   7   1     3405.34     3664.15     60.68 o 
  -2   7   1     1500.96     1677.96     21.36 o 
  -1   7   1     6091.15     6541.13     92.46 o 
   0   7   1    18589.50    18824.25    226.09 o 
   1   7   1     6476.21     6295.95     97.31 o 
   2   7   1     1534.82     1632.72     26.18 o 
   3   7   1     3580.52     3468.26     43.17 o 
   4   7   1     9405.41     9035.69    259.92 o 
   5   7   1     4580.58     4180.26     80.23 o 
   6   7   1      650.00      659.46     31.97 o 
   7   7   1      662.93      660.94     37.11 o 
   8   7   1     2381.52     2487.76     86.63 o 
   9   7   1     1578.91     1550.28     70.66 o 
  10   7   1     1523.13     1469.50     74.15 o 
  11   7   1       47.93      119.65     50.57 o 
  12   7   1       99.81       48.94     37.85 o 
  13   7   1      373.85      356.01     63.24 o 
 -12   8   1     1377.07     1454.06     90.65 o 
 -11   8   1      810.85      859.73     64.91 o 
 -10   8   1      224.94      243.74     39.57 o 
  -9   8   1      796.37      828.78     53.98 o 
  -8   8   1     2204.63     2113.78     84.76 o 
  -7   8   1     1408.23     1441.08     61.10 o 
  -6   8   1     5458.10     5160.44     97.29 o 
  -5   8   1      140.48      159.92     28.39 o 
  -4   8   1     3204.00     3159.38     49.17 o 
  -3   8   1     2708.41     2940.84     52.69 o 
  -2   8   1    19488.28    19812.25    238.63 o 
  -1   8   1     1153.71     1340.07     30.36 o 
   0   8   1       44.24       97.34     13.73 o 
   1   8   1     1241.71     1270.22     39.90 o 
   2   8   1    19681.88    20101.62    252.56 o 
   3   8   1     2712.36     2779.58     42.19 o 
   4   8   1     3146.06     3033.09     38.01 o 
   5   8   1      140.96      125.84     17.45 o 
   6   8   1     5289.80     5479.32    141.87 o 
   7   8   1     1543.83     1416.51     54.95 o 
   8   8   1     2187.93     2124.30     82.12 o 
   9   8   1      793.27      825.54     50.49 o 
  10   8   1      201.44      342.67     61.36 o 
  11   8   1      838.84      875.39     64.44 o 
  12   8   1     1375.88     1406.36     88.34 o 
 -12   9   1      239.10      292.83     54.33 o 
 -11   9   1       60.36       39.90     36.60 o 
 -10   9   1      476.29      476.12     49.67 o 
  -9   9   1      994.66     1020.06     59.91 o 
  -8   9   1     1861.87     1836.88     78.98 o 
  -7   9   1      392.12      432.76     34.04 o 
  -6   9   1      550.82      495.29     38.36 o 
  -5   9   1     2643.45     2697.09     80.97 o 
  -4   9   1     4783.77     4433.73    148.75 o 
  -3   9   1     4861.44     4993.51     88.63 o 
  -2   9   1      828.92      768.90     23.76 o 
  -1   9   1     8450.12     8360.72    273.84 o 
   0   9   1     2062.73     2230.15     39.70 o 
   1   9   1     8327.59     8625.90    135.55 o 
   2   9   1      835.42      802.09     25.97 o 
   3   9   1     4895.59     4892.90     69.60 o 
   4   9   1     4542.60     4308.34     55.91 o 
   5   9   1     2661.87     2506.74     77.40 o 
   6   9   1      555.69      636.90     38.19 o 
   7   9   1      401.43      405.88     31.13 o 
   8   9   1     1808.96     1812.85     77.81 o 
   9   9   1     1024.44      975.52     60.54 o 
  10   9   1      461.63      456.36     49.06 o 
  11   9   1       64.20      164.31     35.36 o 
  12   9   1      238.91      307.90     49.59 o 
 -12  10   1      148.84      152.75     46.33 o 
 -11  10   1      428.40      581.60     56.62 o 
 -10  10   1     1416.40     1517.61    101.90 o 
  -9  10   1      287.77      338.51     35.54 o 
  -8  10   1      302.79      420.32     66.88 o 
  -7  10   1      527.51      469.72     38.39 o 
  -6  10   1     3161.62     3124.22     98.23 o 
  -5  10   1       56.47       73.87     23.01 o 
  -4  10   1     1080.75     1050.80     58.98 o 
  -3  10   1      851.96      826.14     29.69 o 
  -2  10   1     2200.48     2236.96     38.61 o 
  -1  10   1      789.83      855.64     22.49 o 
   0  10   1     1258.62     1247.35     29.14 o 
   1  10   1      914.12      793.01     35.41 o 
   2  10   1     2265.62     2317.55     41.69 o 
   3  10   1      758.07      805.77     25.51 o 
   4  10   1     1035.92     1018.16     29.55 o 
   5  10   1       69.86      104.68     19.85 o 
   6  10   1     3156.66     3028.83     95.13 o 
   7  10   1      485.61      570.27     41.01 o 
   8  10   1      292.58      257.77     37.74 o 
   9  10   1      278.72      304.52     60.74 o 
  10  10   1     1437.70     1510.47     83.44 o 
  11  10   1      417.42      496.12     57.01 o 
  12  10   1      136.02       98.51     42.94 o 
 -11  11   1      114.19      145.14     42.29 o 
 -10  11   1       22.75       41.40     30.84 o 
  -9  11   1     1673.92     1609.41     82.29 o 
  -8  11   1     1849.64     1930.96     92.77 o 
  -7  11   1      235.44      331.73     52.60 o 
  -6  11   1      142.37      178.69     25.72 o 
  -5  11   1     4653.36     4620.59    137.29 o 
  -4  11   1      814.88      857.91     39.86 o 
  -3  11   1     1190.87     1284.24     38.07 o 
  -2  11   1      336.57      297.37     18.10 o 
  -1  11   1     4582.42     4681.33     80.92 o 
   0  11   1        4.67       23.97     11.83 o 
   1  11   1     4514.31     4785.41     89.07 o 
   2  11   1      321.79      322.89     16.21 o 
   3  11   1     1268.62     1175.20     30.86 o 
   4  11   1      882.56      799.99     36.00 o 
   5  11   1     4670.15     4595.78    128.20 o 
   6  11   1      127.51      201.22     29.63 o 
   7  11   1      230.77      233.23     34.51 o 
   8  11   1     1876.04     1952.32     88.23 o 
   9  11   1     1704.43     1723.85     85.53 o 
  10  11   1       19.32        4.39     30.65 o 
  11  11   1      116.39      134.08     41.60 o 
 -11  12   1      878.82      923.65     76.19 o 
 -10  12   1      935.44      859.53     65.31 o 
  -9  12   1       22.46       29.21     27.69 o 
  -8  12   1      273.23      394.56     67.63 o 
  -7  12   1     3387.75     3386.75    120.78 o 
  -6  12   1     1569.08     1519.46     71.24 o 
  -5  12   1      202.31      213.93     28.19 o 
  -4  12   1      767.62      678.03     42.84 o 
  -3  12   1     4585.64     4515.51     99.27 o 
  -2  12   1     1067.69      945.19     62.57 o 
  -1  12   1     1483.73     1610.84     38.81 o 
   0  12   1     1171.13     1158.73     47.30 o 
   1  12   1     1617.04     1647.32     42.88 o 
   2  12   1     1066.45     1026.78     28.71 o 
   3  12   1     4438.32     4388.46     98.30 o 
   4  12   1      752.43      752.16     42.06 o 
   5  12   1      231.38      264.01     31.75 o 
   6  12   1     1516.60     1558.53     78.95 o 
   7  12   1     3354.18     3175.33    121.21 o 
   8  12   1      273.36      267.29     40.37 o 
   9  12   1       20.02      -27.87     27.87 o 
  10  12   1      925.66      945.77     70.88 o 
  11  12   1      883.68      862.22     74.01 o 
 -11  13   1        1.31        9.52     31.29 o 
 -10  13   1       82.02      119.37     40.07 o 
  -9  13   1     2343.18     2160.84    112.62 o 
  -8  13   1      120.70      117.40     35.57 o 
  -7  13   1      102.19      174.33     65.14 o 
  -6  13   1      561.08      545.69     55.21 o 
  -5  13   1     7305.39     7147.60    208.83 o 
  -4  13   1      113.58      145.79     32.68 o 
  -3  13   1     2092.59     1924.60     60.88 o 
  -2  13   1      400.90      361.70     30.19 o 
  -1  13   1     8315.79     8247.77    150.45 o 
   0  13   1       89.69       89.30     14.96 o 
   1  13   1     8516.05     8320.72    154.17 o 
   2  13   1      394.75      357.25     24.25 o 
   3  13   1     2011.91     1962.72     57.72 o 
   4  13   1      141.88      170.87     27.86 o 
   5  13   1     7205.30     7365.12    212.87 o 
   6  13   1      560.61      601.48     56.77 o 
   7  13   1       89.36      118.45     33.79 o 
   8  13   1      114.48      160.78     39.48 o 
   9  13   1     2248.03     2351.27    108.33 o 
  10  13   1       85.18      120.79     40.06 o 
  11  13   1        1.04       12.58     34.86 o 
 -10  14   1      112.28       55.67     38.71 o 
  -9  14   1       83.41      138.99     50.11 o 
  -8  14   1      320.85      381.60     48.16 o 
  -7  14   1     1555.00     1618.84     81.04 o 
  -6  14   1      362.89      331.57     40.48 o 
  -5  14   1      317.25      391.72     49.40 o 
  -4  14   1      296.23      357.19     35.20 o 
  -3  14   1     4494.45     4543.59    115.86 o 
  -2  14   1     1409.98     1454.39     80.47 o 
  -1  14   1     2926.74     2991.46     69.34 o 
   0  14   1       84.30      116.16     24.87 o 
   1  14   1     2986.60     2911.36     74.80 o 
   2  14   1     1447.51     1323.45     49.89 o 
   3  14   1     4500.57     4517.32    113.04 o 
   4  14   1      293.92      305.77     38.66 o 
   5  14   1      325.83      320.69     40.21 o 
   6  14   1      369.90      338.40     41.01 o 
   7  14   1     1611.66     1612.29     85.84 o 
   8  14   1      319.77      446.99     72.02 o 
   9  14   1       84.12      100.80     40.15 o 
  10  14   1      115.25       47.00     38.11 o 
  -9  15   1      888.15      893.31     73.88 o 
  -8  15   1       43.01       52.82     34.47 o 
  -7  15   1      132.67      209.38     57.29 o 
  -6  15   1      287.27      248.06     41.65 o 
  -5  15   1     3941.51     3895.26    142.53 o 
  -4  15   1      160.83      202.87     33.67 o 
  -3  15   1     2727.44     2760.70    137.19 o 
  -2  15   1      103.19       90.01     33.19 o 
  -1  15   1     6544.26     6550.98    159.10 o 
   0  15   1      344.77      371.30     23.77 o 
   1  15   1     6669.29     6313.22    133.58 o 
   2  15   1      106.14       79.69     39.29 o 
   3  15   1     2692.42     2592.28     97.78 o 
   4  15   1      146.01      215.25     38.14 o 
   5  15   1     3997.37     4139.64    147.55 o 
   6  15   1      285.43      315.53     38.20 o 
   7  15   1      125.43      166.58     39.30 o 
   8  15   1       43.84       71.08     40.93 o 
   9  15   1      881.56      803.24     63.22 o 
  -9  16   1       65.45       76.19     42.16 o 
  -8  16   1      102.95      165.84     41.64 o 
  -7  16   1      775.21      863.80     68.09 o 
  -6  16   1      102.31      148.72     33.70 o 
  -5  16   1      334.56      355.31     44.94 o 
  -4  16   1      282.16      379.12     47.44 o 
  -3  16   1     2369.46     2298.26     92.39 o 
  -2  16   1      168.79      217.34     30.01 o 
  -1  16   1     2054.32     2027.22     68.98 o 
   0  16   1       12.62       31.85     21.12 o 
   1  16   1     2023.27     2029.09    100.87 o 
   2  16   1      181.48      126.76     54.49 o 
   3  16   1     2367.67     2390.08     96.51 o 
   4  16   1      285.21      313.63     39.96 o 
   5  16   1      344.97      323.59     42.96 o 
   6  16   1      108.29      166.72     36.55 o 
   7  16   1      760.26      800.98     64.24 o 
   8  16   1      102.35      129.64     40.62 o 
   9  16   1       66.33       51.09     40.81 o 
  -8  17   1       81.67      130.09     52.48 o 
  -7  17   1      143.07      198.98     63.80 o 
  -6  17   1      298.89      371.73     48.30 o 
  -5  17   1      772.34      736.65     56.34 o 
  -4  17   1      114.78      139.79     34.25 o 
  -3  17   1      407.69      463.26     47.75 o 
  -2  17   1      344.52      338.86     46.11 o 
  -1  17   1      815.23      700.06     43.29 o 
   0  17   1      114.26      150.89     22.58 o 
   1  17   1      764.66      827.09     43.58 o 
   2  17   1      349.23      345.75     36.61 o 
   3  17   1      392.22      440.29     45.50 o 
   4  17   1      112.89      146.22     34.96 o 
   5  17   1      764.42      782.54     62.87 o 
   6  17   1      308.03      350.02     47.50 o 
   7  17   1      132.80      125.47     42.21 o 
   8  17   1       83.73       37.69     40.53 o 
  -7  18   1      526.32      571.62     64.26 o 
  -6  18   1       53.22       43.67     31.45 o 
  -5  18   1       31.45       63.00     33.81 o 
  -4  18   1      120.08      192.28     40.01 o 
  -3  18   1      338.85      365.04     43.18 o 
  -2  18   1       30.22       92.52     28.35 o 
  -1  18   1      157.43      174.61     25.23 o 
   0  18   1      164.75      181.12     33.75 o 
   1  18   1      136.04      114.19     31.06 o 
   2  18   1       33.15       33.09     29.68 o 
   3  18   1      372.53      337.94     42.60 o 
   4  18   1      127.36      233.39     39.03 o 
   5  18   1       27.00       43.57     31.08 o 
   6  18   1       54.08       28.54     35.12 o 
   7  18   1      538.28      643.19     70.38 o 
  -6  19   1       92.20       79.62     36.91 o 
  -5  19   1      369.42      315.28     56.26 o 
  -4  19   1      239.08      326.36     46.66 o 
  -3  19   1      128.80      155.12     36.66 o 
  -2  19   1       33.44       49.36     35.67 o 
  -1  19   1      148.23      174.08     36.28 o 
   0  19   1      171.09      169.48     36.46 o 
   1  19   1      181.04      248.22     44.80 o 
   2  19   1       33.54       21.70     35.52 o 
   3  19   1      104.22       99.34     38.26 o 
   4  19   1      236.97      306.66     46.24 o 
   5  19   1      356.35      428.17     52.61 o 
   6  19   1       98.68       94.13     41.80 o 
  -4  20   1      169.53      205.06     54.83 o 
  -3  20   1      311.31      303.82     60.07 o 
  -2  20   1        6.70       22.95     37.15 o 
  -1  20   1      130.50      216.01     58.69 o 
   0  20   1      157.48      164.45     39.05 o 
   1  20   1      129.83      201.37     48.58 o 
   2  20   1        4.35       21.52     53.90 o 
   3  20   1      312.12      335.63     59.86 o 
   4  20   1      179.82      217.23     56.06 o 
  -2  21   1       71.67       64.98     43.47 o 
  -1  21   1      605.35      626.49    152.44 o 
   0  21   1       14.95       10.81     53.70 o 
   1  21   1      589.55      680.19    177.98 o 
   2  21   1       63.99       54.59     44.34 o 
   2   0   2     6330.19     6524.82     72.23 o 
   3   0   2    44426.34    44575.07    453.43 o 
   4   0   2    38905.80    37839.88    436.11 o 
   5   0   2     3137.33     3237.36     48.90 o 
   6   0   2      938.72      913.74     22.82 o 
   7   0   2     1495.16     1559.84     35.22 o 
   8   0   2     7683.75     7458.86    132.54 o 
   9   0   2      375.93      350.24     22.12 o 
  10   0   2      790.81      822.11     38.25 o 
  11   0   2      409.88      457.94     42.12 o 
  12   0   2      547.63      597.12     55.90 o 
  13   0   2       24.68       40.43     33.80 o 
 -13   1   2        3.35       27.08     34.67 o 
 -12   1   2     3095.63     3133.49    130.57 o 
 -11   1   2      292.23      309.87     31.59 o 
 -10   1   2      485.71      503.94     27.70 o 
  -9   1   2      564.64      553.01     30.60 o 
  -8   1   2     7585.45     7657.32    135.80 o 
  -7   1   2     1314.55     1246.97     30.50 o 
  -6   1   2     9930.09     9822.03    142.20 o 
  -5   1   2     1075.54     1110.80     24.32 o 
  -4   1   2     2251.45     2217.44     32.04 o 
  -3   1   2      628.13      720.50     14.10 o 
  -2   1   2    55788.44    50453.00    724.29 o 
  -1   1   2     5286.90     5196.55     53.42 o 
   1   1   2     5390.54     5191.13     55.61 o 
   2   1   2    55907.80    51863.41    509.35 o 
   3   1   2      628.72      779.17     22.06 o 
   4   1   2     2252.90     2185.71     34.26 o 
   5   1   2     1116.83     1080.16     20.58 o 
   6   1   2     9134.57    10016.27    143.87 o 
   7   1   2     1281.30     1356.32     32.02 o 
   8   1   2     7747.73     7528.73    135.25 o 
   9   1   2      571.91      538.59     25.37 o 
  10   1   2      472.88      526.25     47.06 o 
  11   1   2      291.05      261.24     29.93 o 
  12   1   2     3093.58     3139.53    125.01 o 
  13   1   2        2.77       76.72     57.57 o 
 -13   2   2        2.35       13.89     37.05 o 
 -12   2   2     1588.74     1601.06     88.30 o 
 -11   2   2       67.40       90.31     24.48 o 
 -10   2   2      744.18      846.85     42.98 o 
  -9   2   2       28.16        9.45     12.11 o 
  -8   2   2     5008.80     4943.19     90.67 o 
  -7   2   2      950.30      928.56     25.34 o 
  -6   2   2      582.72      688.26     25.23 o 
  -5   2   2      992.52     1180.27     34.49 o 
  -4   2   2    24604.82    24415.87    299.14 o 
  -3   2   2     2815.27     2651.06     32.03 o 
  -2   2   2     1929.14     1991.30     22.73 o 
  -1   2   2      988.66      976.81     19.03 o 
   0   2   2    23851.33    22570.43    244.19 o 
   1   2   2      931.30     1036.92     13.16 o 
   2   2   2     1994.51     1884.63     25.29 o 
   3   2   2     2666.78     2787.02     31.39 o 
   4   2   2    24721.58    24608.33    253.03 o 
   5   2   2     1019.86     1190.97     23.24 o 
   6   2   2      720.94      602.55     27.92 o 
   7   2   2      947.13      961.62     26.31 o 
   8   2   2     5054.40     4892.98     92.42 o 
   9   2   2       22.10       28.48     14.09 o 
  10   2   2      826.85      818.84     40.11 o 
  11   2   2       67.98       56.03     21.60 o 
  12   2   2     1564.83     1516.62     81.96 o 
  13   2   2        4.34      -10.01     38.69 o 
 -13   3   2       26.01       28.42     43.00 o 
 -12   3   2     1499.45     1436.25     69.68 o 
 -11   3   2       98.17      110.58     29.73 o 
 -10   3   2     2948.00     2905.72     88.06 o 
  -9   3   2      992.34     1002.08     41.81 o 
  -8   3   2     2406.36     2321.81     48.86 o 
  -7   3   2      388.49      391.85     36.71 o 
  -6   3   2     7234.31     7227.77    109.93 o 
  -5   3   2     2788.75     2760.63     45.91 o 
  -4   3   2     2789.77     2832.27     56.52 o 
  -3   3   2      492.34      477.37     28.62 o 
  -2   3   2     4660.84     3912.55     44.24 o 
  -1   3   2     2193.68     2280.31     37.12 o 
   0   3   2     1430.52     1714.53     29.31 o 
   1   3   2     2304.82     2319.45     21.57 o 
   2   3   2     3973.83     4157.61     44.62 o 
   3   3   2      446.93      469.73      7.25 o 
   4   3   2     2873.49     2815.77     33.53 o 
   5   3   2     2695.36     2804.69     43.35 o 
   6   3   2     7000.12     7359.36     95.19 o 
   7   3   2      349.06      387.26     25.84 o 
   8   3   2     2390.84     2269.78     54.58 o 
   9   3   2     1001.83     1017.12     48.89 o 
  10   3   2     3043.72     2906.78     85.54 o 
  11   3   2       82.62      134.36     27.55 o 
  12   3   2     1455.58     1350.53     78.37 o 
  13   3   2       30.79       35.47     40.16 o 
 -13   4   2      247.49      193.06     53.85 o 
 -12   4   2     1601.87     1500.50     84.09 o 
 -11   4   2       45.46       77.12     33.98 o 
 -10   4   2      569.91      553.22     36.09 o 
  -9   4   2     1087.26     1061.14     44.62 o 
  -8   4   2     6051.24     6048.74    162.67 o 
  -7   4   2     2018.05     2006.35     60.66 o 
  -6   4   2      173.83      185.12     15.42 o 
  -5   4   2     4234.17     3866.21     86.21 o 
  -4   4   2     9442.74     9427.97    167.94 o 
  -3   4   2     5331.63     5372.60     94.24 o 
  -2   4   2    15671.96    15980.62    184.75 o 
  -1   4   2     3152.02     3144.39     58.33 o 
   0   4   2     4318.09     4382.69     45.70 o 
   1   4   2     3244.19     3264.43     34.13 o 
   2   4   2    15947.69    16372.53    197.47 o 
   3   4   2     5296.12     5627.30     64.14 o 
   4   4   2     9331.32     9557.55     76.10 o 
   5   4   2     4076.52     3924.81     39.83 o 
   6   4   2      175.53      208.86     18.44 o 
   7   4   2     2053.81     1888.38     34.16 o 
   8   4   2     6020.02     5985.09    132.15 o 
   9   4   2     1041.43     1024.09     50.85 o 
  10   4   2      512.28      615.28     37.39 o 
  11   4   2       49.60      123.37     23.80 o 
  12   4   2     1628.68     1564.97     82.92 o 
  13   4   2      259.59      163.35     51.79 o 
 -13   5   2      150.72      213.18     54.44 o 
 -12   5   2     1128.16     1124.27     73.00 o 
 -11   5   2      425.64      464.40     53.58 o 
 -10   5   2      599.56      598.88     44.98 o 
  -9   5   2      945.65      910.36     52.24 o 
  -8   5   2     1654.46     1709.53     61.49 o 
  -7   5   2     2188.05     2208.27     59.01 o 
  -6   5   2     3096.76     2922.06     77.96 o 
  -5   5   2     3482.05     3453.82     79.51 o 
  -4   5   2     2453.68     2562.44     59.62 o 
  -3   5   2     4502.24     4713.30     61.68 o 
  -2   5   2     8254.65     8349.52    107.23 o 
  -1   5   2     5735.22     5489.26     57.16 o 
   0   5   2     4809.59     5345.46     60.00 o 
   1   5   2     5453.94     5759.17     78.57 o 
   2   5   2     8247.19     8300.97    104.03 o 
   3   5   2     4708.61     4601.14     51.83 o 
   4   5   2     2483.88     2510.53     29.75 o 
   5   5   2     3407.32     3360.08     48.25 o 
   6   5   2     2974.41     3138.19     53.93 o 
   7   5   2     2281.37     2284.23     55.76 o 
   8   5   2     1625.39     1626.68     49.23 o 
   9   5   2      924.45      935.72     39.37 o 
  10   5   2      569.19      517.05     35.47 o 
  11   5   2      424.69      456.73     46.45 o 
  12   5   2     1104.74     1128.65     70.38 o 
  13   5   2      148.19      230.34     53.35 o 
 -13   6   2      197.73      185.93     62.69 o 
 -12   6   2      821.04      716.87     62.79 o 
 -11   6   2       36.14       28.73     28.05 o 
 -10   6   2     2030.47     1832.38     67.60 o 
  -9   6   2     2814.50     2743.34    125.19 o 
  -8   6   2     3656.57     3579.01     92.49 o 
  -7   6   2       21.77       29.56     13.70 o 
  -6   6   2      321.42      299.63     42.32 o 
  -5   6   2    19183.44    19644.66    397.47 o 
  -4   6   2    17882.44    17341.15    326.80 o 
  -3   6   2     1943.04     2002.03     52.63 o 
  -2   6   2     5553.36     5873.13    109.80 o 
  -1   6   2    23424.79    24432.09    269.94 o 
   0   6   2    37264.67    37603.39    429.22 o 
   1   6   2    23298.26    24593.87    343.10 o 
   2   6   2     5679.23     5812.78     70.68 o 
   3   6   2     1920.40     2000.70     28.15 o 
   4   6   2    17633.80    16636.42    254.95 o 
   5   6   2    19435.45    18761.79    234.70 o 
   6   6   2      310.03      258.69     25.40 o 
   7   6   2       29.57       42.24     14.08 o 
   8   6   2     3605.30     3640.28     88.45 o 
   9   6   2     2880.50     2790.76     99.00 o 
  10   6   2     1917.52     2062.49     85.05 o 
  11   6   2       34.34       29.51     27.34 o 
  12   6   2      791.70      852.60     73.21 o 
  13   6   2      201.39      284.91     57.82 o 
 -13   7   2      606.74      653.48     78.49 o 
 -12   7   2      897.10     1010.16     91.73 o 
 -11   7   2      581.66      543.21     52.52 o 
 -10   7   2      185.83      159.31     36.46 o 
  -9   7   2      674.68      680.85     35.59 o 
  -8   7   2     1425.39     1299.11     46.89 o 
  -7   7   2     2955.18     2869.93     89.83 o 
  -6   7   2     3848.64     3936.43    108.54 o 
  -5   7   2       11.04       59.77     24.03 o 
  -4   7   2     1157.54     1221.57     39.61 o 
  -3   7   2     8136.98     8230.90    123.40 o 
  -2   7   2     6848.88     6274.42     79.00 o 
  -1   7   2     2585.22     2632.55     42.85 o 
   0   7   2      763.82      806.90     22.45 o 
   1   7   2     2431.50     2612.89     47.60 o 
   2   7   2     6421.77     6488.44     83.41 o 
   3   7   2     8287.13     8268.58    102.80 o 
   4   7   2     1180.29     1175.11     20.13 o 
   5   7   2        7.08       16.36     10.66 o 
   6   7   2     3753.91     3857.07     81.11 o 
   7   7   2     2984.12     2769.82     87.45 o 
   8   7   2     1363.95     1404.15     61.91 o 
   9   7   2      686.15      712.49     47.03 o 
  10   7   2      161.59      208.52     33.77 o 
  11   7   2      597.82      622.60     54.89 o 
  12   7   2      882.90      893.89     92.66 o 
  13   7   2      597.38      521.05     76.61 o 
 -12   8   2       48.07       39.21     37.91 o 
 -11   8   2       31.98      103.95     36.75 o 
 -10   8   2      605.30      685.37     58.17 o 
  -9   8   2     1753.04     1658.40     78.91 o 
  -8   8   2     1208.38     1173.84     56.25 o 
  -7   8   2      814.72      873.82     32.62 o 
  -6   8   2     2239.52     2122.31     69.78 o 
  -5   8   2     5289.33     5292.65    132.79 o 
  -4   8   2     5784.75     5716.72     89.71 o 
  -3   8   2     9124.63     9609.61    153.27 o 
  -2   8   2     7979.08     7993.32     92.03 o 
  -1   8   2    10847.71    11589.87    153.26 o 
   0   8   2    16666.93    16390.60    214.74 o 
   1   8   2    10765.31    11221.24    184.78 o 
   2   8   2     7813.39     8181.12    111.06 o 
   3   8   2     9370.33     9509.30    168.26 o 
   4   8   2     5773.99     5542.32     74.56 o 
   5   8   2     5491.97     5276.57     95.35 o 
   6   8   2     2137.33     2086.84     50.61 o 
   7   8   2      878.73      761.85     45.96 o 
   8   8   2     1177.36     1198.35     56.21 o 
   9   8   2     1824.73     1625.03     75.67 o 
  10   8   2      594.73      650.58     52.05 o 
  11   8   2       34.32      120.65     34.72 o 
  12   8   2       48.89       43.60     37.45 o 
 -12   9   2      301.07      379.57     53.11 o 
 -11   9   2      716.50      900.29     66.16 o 
 -10   9   2      777.89      793.17     62.04 o 
  -9   9   2      232.84      269.80     39.74 o 
  -8   9   2     1003.95      933.57     62.53 o 
  -7   9   2      624.79      717.21     48.48 o 
  -6   9   2     2347.27     2346.90     78.84 o 
  -5   9   2      406.43      582.66     51.16 o 
  -4   9   2     2239.68     1976.51     41.63 o 
  -3   9   2      750.74      735.25     23.99 o 
  -2   9   2     5981.09     5842.27     76.61 o 
  -1   9   2     1939.08     2124.83     35.17 o 
   0   9   2     7901.58     8139.35    119.37 o 
   1   9   2     2227.94     2016.18     67.87 o 
   2   9   2     5854.69     5856.38     88.39 o 
   3   9   2      683.18      739.79     21.68 o 
   4   9   2     2160.62     2035.91     46.66 o 
   5   9   2      438.59      393.64     23.03 o 
   6   9   2     2365.13     2097.36     63.93 o 
   7   9   2      744.33      667.60     53.74 o 
   8   9   2      961.61     1024.61     56.19 o 
   9   9   2      233.91      390.29     68.74 o 
  10   9   2      756.13      895.28     60.49 o 
  11   9   2      762.65      749.67     69.09 o 
  12   9   2      315.64      329.78     52.37 o 
 -12  10   2       73.88      104.95     47.37 o 
 -11  10   2      342.16      409.66     52.46 o 
 -10  10   2      237.17      291.12     43.86 o 
  -9  10   2     1113.51     1134.07     70.14 o 
  -8  10   2      824.15      871.80     53.59 o 
  -7  10   2     1654.94     1802.70     75.43 o 
  -6  10   2     1557.22     1611.62     66.84 o 
  -5  10   2     2198.66     2039.58     71.99 o 
  -4  10   2     2522.68     2568.56     54.83 o 
  -3  10   2     4965.20     5263.68    150.76 o 
  -2  10   2     3391.36     3422.20     53.08 o 
  -1  10   2     5522.68     5208.43     78.53 o 
   0  10   2     2860.56     2926.82     53.09 o 
   1  10   2     5243.27     5200.61     91.19 o 
   2  10   2     3416.01     3452.88     59.12 o 
   3  10   2     5166.33     5063.20     81.11 o 
   4  10   2     2563.41     2420.99     69.57 o 
   5  10   2     2079.46     2009.42     70.03 o 
   6  10   2     1585.06     1507.68     60.76 o 
   7  10   2     1702.93     1667.80     73.10 o 
   8  10   2      843.08      880.64     54.56 o 
   9  10   2     1139.10     1223.70     77.75 o 
  10  10   2      261.09      319.48     43.21 o 
  11  10   2      368.02      390.76     51.59 o 
  12  10   2       77.70       35.77     39.27 o 
 -11  11   2     1003.59      981.55     76.83 o 
 -10  11   2      485.59      559.70     54.90 o 
  -9  11   2      803.67      777.50     60.61 o 
  -8  11   2      121.93      284.15     59.74 o 
  -7  11   2     1731.64     1701.86     76.80 o 
  -6  11   2     2045.62     2077.89     76.53 o 
  -5  11   2      455.47      414.84     37.39 o 
  -4  11   2      131.17      155.86     16.79 o 
  -3  11   2     2408.43     2368.87     58.11 o 
  -2  11   2     1778.53     1807.72     62.21 o 
  -1  11   2      354.77      386.98     25.88 o 
   0  11   2      486.79      496.19     20.31 o 
   1  11   2      371.99      391.08     20.48 o 
   2  11   2     1887.63     1914.64     40.05 o 
   3  11   2     2319.33     2342.19     45.99 o 
   4  11   2      137.33      142.20     16.87 o 
   5  11   2      406.86      494.95     33.23 o 
   6  11   2     2155.72     1852.99     88.07 o 
   7  11   2     1631.41     1688.65     74.44 o 
   8  11   2      141.01      125.67     34.03 o 
   9  11   2      789.41      858.07     55.32 o 
  10  11   2      495.99      500.51     53.85 o 
  11  11   2      944.01     1018.21     76.76 o 
 -11  12   2      227.97      199.41     47.84 o 
 -10  12   2       18.42       40.86     31.06 o 
  -9  12   2     1873.97     1716.52     92.14 o 
  -8  12   2      787.71      894.59     56.49 o 
  -7  12   2      504.07      571.63     79.48 o 
  -6  12   2      137.14      197.97     31.81 o 
  -5  12   2     2692.18     2623.19     88.41 o 
  -4  12   2     2166.84     2144.42     58.32 o 
  -3  12   2     1042.66     1026.51     36.84 o 
  -2  12   2      863.87      845.46     42.15 o 
  -1  12   2     1888.47     1765.48     38.74 o 
   0  12   2      604.52      597.35     22.55 o 
   1  12   2     1767.03     1798.55     46.14 o 
   2  12   2      856.20      863.32     26.11 o 
   3  12   2     1110.50     1005.11     30.96 o 
   4  12   2     2306.32     2181.07     77.04 o 
   5  12   2     2714.06     2606.21     92.51 o 
   6  12   2      130.73      178.09     30.19 o 
   7  12   2      521.34      528.93     42.75 o 
   8  12   2      846.71      814.02     59.35 o 
   9  12   2     1835.13     1778.77     92.39 o 
  10  12   2       23.38      -16.48     29.96 o 
  11  12   2      236.08      241.16     48.66 o 
 -10  13   2      282.45      303.60     47.27 o 
  -9  13   2      367.31      444.07     61.72 o 
  -8  13   2       57.26       42.07     28.30 o 
  -7  13   2     3246.36     3251.51    129.26 o 
  -6  13   2     1381.15     1431.17     72.41 o 
  -5  13   2      108.51      162.69     31.87 o 
  -4  13   2      361.81      428.07     36.73 o 
  -3  13   2     7087.58     6842.10    158.15 o 
  -2  13   2     3544.45     3544.38    106.77 o 
  -1  13   2     2361.10     2385.78     67.78 o 
   0  13   2      417.89      447.48     37.98 o 
   1  13   2     2378.89     2370.02     55.01 o 
   2  13   2     3532.28     3510.09     82.04 o 
   3  13   2     7085.75     6977.13    154.96 o 
   4  13   2      350.57      343.04     34.23 o 
   5  13   2      114.64      132.80     29.20 o 
   6  13   2     1397.64     1430.39     79.01 o 
   7  13   2     3283.71     3391.59    134.86 o 
   8  13   2       55.68       95.37     31.52 o 
   9  13   2      363.23      324.51     44.34 o 
  10  13   2      281.40      212.30     47.43 o 
 -10  14   2      165.37      280.87     48.46 o 
  -9  14   2     1239.86     1244.69     79.88 o 
  -8  14   2       50.78       60.84     29.53 o 
  -7  14   2      285.27      300.35     46.07 o 
  -6  14   2      585.21      578.87     51.20 o 
  -5  14   2     4533.69     4683.43    159.51 o 
  -4  14   2      168.82      158.50     31.90 o 
  -3  14   2     1949.01     1849.21     62.30 o 
  -2  14   2      262.82      203.09     30.87 o 
  -1  14   2     5692.70     5649.80    112.86 o 
   0  14   2      123.13      135.27     17.65 o 
   1  14   2     5662.65     5512.33    115.70 o 
   2  14   2      258.59      256.81     22.32 o 
   3  14   2     1979.94     1967.96     63.00 o 
   4  14   2      196.82      237.25     31.24 o 
   5  14   2     4575.36     4546.48    153.49 o 
   6  14   2      597.84      597.86     45.83 o 
   7  14   2      314.83      375.90     44.10 o 
   8  14   2       62.00      147.86     48.82 o 
   9  14   2     1225.81     1179.85     81.59 o 
  10  14   2      175.33      136.22     46.34 o 
  -9  15   2       14.94      -10.29     32.24 o 
  -8  15   2       55.51       74.85     45.76 o 
  -7  15   2     1502.35     1565.06     88.54 o 
  -6  15   2      317.19      391.87     40.85 o 
  -5  15   2      432.81      455.16     47.54 o 
  -4  15   2      186.69      211.37     34.90 o 
  -3  15   2     1897.58     1789.30     67.47 o 
  -2  15   2      469.02      474.51     38.75 o 
  -1  15   2     1049.97     1021.95     61.57 o 
   0  15   2        4.84        1.42     13.38 o 
   1  15   2     1061.81     1042.44     38.43 o 
   2  15   2      452.44      460.89     36.96 o 
   3  15   2     1944.14     1917.59     68.15 o 
   4  15   2      189.24      235.87     33.56 o 
   5  15   2      452.94      576.28     46.60 o 
   6  15   2      311.74      322.91     64.77 o 
   7  15   2     1556.81     1541.43     86.91 o 
   8  15   2       56.76       82.22     35.92 o 
   9  15   2       14.21       14.67     31.73 o 
  -9  16   2      537.77      538.22     69.67 o 
  -8  16   2       15.60       19.60     37.93 o 
  -7  16   2       84.60       36.68     33.21 o 
  -6  16   2      152.71      227.43     44.06 o 
  -5  16   2      792.23      831.87     56.83 o 
  -4  16   2        4.98      -18.95     24.56 o 
  -3  16   2     1190.94     1066.18     63.06 o 
  -2  16   2      473.25      395.94     34.84 o 
  -1  16   2     1754.46     1773.81     63.58 o 
   0  16   2        0.00      -15.74     15.74 o 
   1  16   2     1789.90     1716.87     53.25 o 
   2  16   2      481.34      564.19     40.26 o 
   3  16   2     1152.01     1127.88     61.07 o 
   4  16   2        6.28        5.51     23.78 o 
   5  16   2      771.00      860.58     59.92 o 
   6  16   2      157.33      153.76     44.39 o 
   7  16   2       71.18       67.86     32.81 o 
   8  16   2       17.35       13.73     32.87 o 
   9  16   2      572.32      571.07     64.54 o 
  -8  17   2       14.94       69.93     39.58 o 
  -7  17   2      659.66      755.42     62.02 o 
  -6  17   2      198.37      285.39     62.99 o 
  -5  17   2      263.18      316.30     44.49 o 
  -4  17   2      170.00      195.41     32.30 o 
  -3  17   2      846.80      850.32     54.67 o 
  -2  17   2      201.33      233.47     27.04 o 
  -1  17   2      543.65      622.80     58.42 o 
   0  17   2      435.14      452.67     32.55 o 
   1  17   2      524.01      628.39     46.23 o 
   2  17   2      198.25      126.46     30.27 o 
   3  17   2      857.36      830.38     52.85 o 
   4  17   2      167.74      218.82     36.70 o 
   5  17   2      255.87      260.84     43.16 o 
   6  17   2      197.99      205.57     41.48 o 
   7  17   2      696.55      664.22     64.97 o 
   8  17   2       16.28       16.60     36.68 o 
  -7  18   2      156.58      138.00     49.52 o 
  -6  18   2       95.43      118.44     40.05 o 
  -5  18   2      698.21      694.33     57.86 o 
  -4  18   2      280.35      323.96     67.81 o 
  -3  18   2      262.59      294.72     38.03 o 
  -2  18   2      257.29      355.55     39.24 o 
  -1  18   2      269.87      257.10     33.48 o 
   0  18   2      447.08      443.76     47.53 o 
   1  18   2      270.88      332.54     41.02 o 
   2  18   2      262.04      284.29     50.22 o 
   3  18   2      234.52      277.39     40.19 o 
   4  18   2      279.91      295.78     42.47 o 
   5  18   2      684.23      789.94     61.73 o 
   6  18   2      100.37       97.38     38.70 o 
   7  18   2      151.51      182.72     44.78 o 
  -6  19   2       28.80        2.14     34.95 o 
  -5  19   2      105.10      122.62     37.42 o 
  -4  19   2      183.07      223.24     41.64 o 
  -3  19   2      270.95      241.52     58.29 o 
  -2  19   2       55.72       94.32     38.97 o 
  -1  19   2      398.45      424.73     66.01 o 
   0  19   2       70.80      138.61     36.65 o 
   1  19   2      358.32      399.67     66.81 o 
   2  19   2       51.02       68.46     39.84 o 
   3  19   2      282.06      285.87     52.79 o 
   4  19   2      185.62      163.24     58.23 o 
   5  19   2       94.69       27.93     38.18 o 
   6  19   2       26.95       40.51     35.59 o 
  -4  20   2      218.32      230.96     58.33 o 
  -3  20   2      457.93      411.29     65.21 o 
  -2  20   2      102.50      104.07     46.96 o 
  -1  20   2      663.07      761.49     90.63 o 
   0  20   2      290.95      335.58     55.59 o 
   1  20   2      697.45      733.32     72.70 o 
   2  20   2       99.32      156.44     50.44 o 
   3  20   2      423.86      395.25     64.61 o 
   4  20   2      217.34      256.39     57.85 o 
  -2  21   2       49.60       73.89     55.93 o 
  -1  21   2      465.90      485.91     84.43 o 
   0  21   2       18.10      -21.15     70.39 o 
   1  21   2      434.09      391.89     82.34 o 
   2  21   2       56.85       39.17     54.87 o 
   1   0   3     2870.16     2661.00     28.45 o 
   2   0   3    15167.71    14404.36    133.73 o 
   3   0   3       43.89       71.20      6.38 o 
   4   0   3      302.28      322.91     11.53 o 
   5   0   3     1237.66     1467.29     27.21 o 
   6   0   3     5556.77     5662.91     88.67 o 
   7   0   3        1.25       10.57     13.63 o 
   8   0   3     2815.38     2690.21     60.45 o 
   9   0   3      121.37      166.44     18.22 o 
  10   0   3      553.66      541.57     44.58 o 
  11   0   3      239.14      183.89     35.07 o 
  12   0   3     4182.36     3874.25    150.24 o 
  13   0   3       10.61       33.86     35.09 o 
 -13   1   3       36.89       68.68     38.81 o 
 -12   1   3      970.18     1093.89     69.58 o 
 -11   1   3       40.81       84.08     31.82 o 
 -10   1   3     1748.32     1696.99     50.22 o 
  -9   1   3      470.28      465.16     25.72 o 
  -8   1   3    11241.60    11099.02    196.16 o 
  -7   1   3      404.61      502.01     27.80 o 
  -6   1   3     5170.06     5313.26     91.69 o 
  -5   1   3      165.00      182.70     16.37 o 
  -4   1   3    17535.48    17367.79    208.21 o 
  -3   1   3      273.79      254.31     10.55 o 
  -2   1   3     7928.27     8101.43    102.20 o 
  -1   1   3     1843.70     1868.01     25.47 o 
   0   1   3    49443.22    45069.82    869.65 o 
   1   1   3     1884.48     1888.97     31.71 o 
   2   1   3     7756.42     8184.79     83.99 o 
   3   1   3      270.95      282.68     17.09 o 
   4   1   3    17307.09    17355.09    226.02 o 
   5   1   3      148.49      215.31     13.97 o 
   6   1   3     5257.72     5370.18     78.73 o 
   7   1   3      398.51      403.69     18.45 o 
   8   1   3    11496.41    11191.10    194.62 o 
   9   1   3      463.93      546.76     37.47 o 
  10   1   3     1856.70     1687.54     49.79 o 
  11   1   3       46.00       41.61     21.07 o 
  12   1   3     1052.92     1078.41     70.12 o 
  13   1   3       38.24        5.27     39.40 o 
 -13   2   3      108.08      108.24     43.14 o 
 -12   2   3     2544.18     2691.53    116.07 o 
 -11   2   3      123.58      140.55     26.12 o 
 -10   2   3      782.10      851.70     42.15 o 
  -9   2   3     1177.47     1096.43     35.59 o 
  -8   2   3     3468.46     3420.47     70.87 o 
  -7   2   3      539.39      594.68     22.75 o 
  -6   2   3     2098.54     2224.66     45.62 o 
  -5   2   3      368.55      385.69     18.68 o 
  -4   2   3     1016.86      943.48     22.24 o 
  -3   2   3      427.39      477.86     13.94 o 
  -2   2   3     4593.89     4152.85     61.61 o 
  -1   2   3     1383.77     1382.73     37.25 o 
   0   2   3     3244.09     3499.87     43.05 o 
   1   2   3     1305.20     1475.43     16.83 o 
   2   2   3     4632.23     4275.35     41.09 o 
   3   2   3      428.56      465.91     10.51 o 
   4   2   3      973.40     1016.97     18.87 o 
   5   2   3      353.28      355.52     18.32 o 
   6   2   3     2278.71     2220.18     46.20 o 
   7   2   3      499.84      557.21     33.68 o 
   8   2   3     3481.34     3516.23     71.54 o 
   9   2   3     1123.38     1142.38     35.94 o 
  10   2   3      826.72      893.37     41.17 o 
  11   2   3      114.33      119.16     27.58 o 
  12   2   3     2659.07     2554.44    112.33 o 
  13   2   3      104.56       61.50     43.44 o 
 -13   3   3        5.94        4.26     39.35 o 
 -12   3   3     1432.57     1413.39     77.67 o 
 -11   3   3       35.54       50.30     22.05 o 
 -10   3   3      696.09      756.60     40.57 o 
  -9   3   3      190.39      231.11     25.84 o 
  -8   3   3     7185.94     6963.96    121.54 o 
  -7   3   3     4270.85     4319.29     80.63 o 
  -6   3   3      277.98      340.71     25.10 o 
  -5   3   3     4778.67     4829.82     73.92 o 
  -4   3   3    20259.41    20854.05    251.46 o 
  -3   3   3     6818.11     6613.72     95.25 o 
  -2   3   3      370.98      352.17     15.95 o 
  -1   3   3     4877.86     4775.98     71.43 o 
   0   3   3    33721.45    33500.27    344.47 o 
   1   3   3     4926.85     4861.73     73.84 o 
   2   3   3      400.43      354.75     13.19 o 
   3   3   3     6687.09     6816.71     76.09 o 
   4   3   3    20203.18    20618.77    233.36 o 
   5   3   3     4640.19     4881.85     83.42 o 
   6   3   3      312.04      315.02     16.85 o 
   7   3   3     4287.10     4515.84     71.25 o 
   8   3   3     7281.81     7106.29    135.28 o 
   9   3   3      197.28      229.75     30.38 o 
  10   3   3      741.93      661.10     72.14 o 
  11   3   3       40.89       31.56     20.82 o 
  12   3   3     1456.90     1450.11     80.29 o 
  13   3   3        7.32       32.64     33.36 o 
 -13   4   3      275.45      284.44     58.37 o 
 -12   4   3      656.67      673.58     59.13 o 
 -11   4   3       96.33      115.59     25.99 o 
 -10   4   3     1248.44     1410.96     55.29 o 
  -9   4   3     2284.97     2268.59     70.44 o 
  -8   4   3      765.07      695.15     36.58 o 
  -7   4   3      466.77      406.75     22.94 o 
  -6   4   3     6308.66     6348.54    143.87 o 
  -5   4   3     7637.52     7542.43    153.30 o 
  -4   4   3     1193.68     1230.62     33.18 o 
  -3   4   3      464.12      420.53     15.59 o 
  -2   4   3    12958.16    12280.47    184.72 o 
  -1   4   3     3938.30     4058.78     54.86 o 
   0   4   3      257.29      350.01     19.27 o 
   1   4   3     3788.82     4066.01     49.19 o 
   2   4   3    13216.70    12958.52    337.64 o 
   3   4   3      391.16      449.80     13.57 o 
   4   4   3     1194.00     1238.69     16.10 o 
   5   4   3     7485.00     7479.88     76.41 o 
   6   4   3     6410.71     6309.81     92.70 o 
   7   4   3      403.87      440.25     19.20 o 
   8   4   3      823.88      793.72     33.33 o 
   9   4   3     2231.08     2253.21     68.17 o 
  10   4   3     1304.94     1289.33     59.42 o 
  11   4   3       78.18      165.69     46.68 o 
  12   4   3      668.14      637.03     54.69 o 
  13   4   3      269.58      303.97     64.16 o 
 -13   5   3       44.79       81.27     45.12 o 
 -12   5   3     1112.95     1169.15     72.31 o 
 -11   5   3      178.94      186.80     30.15 o 
 -10   5   3     1126.68      993.79     48.77 o 
  -9   5   3     1565.22     1672.60     68.28 o 
  -8   5   3     5117.20     5231.27    147.48 o 
  -7   5   3     1486.31     1432.26     54.92 o 
  -6   5   3      797.89      897.45     39.59 o 
  -5   5   3    10913.00    11171.96    228.39 o 
  -4   5   3    19129.88    19375.05    359.39 o 
  -3   5   3     3718.55     3681.44     72.98 o 
  -2   5   3     4555.35     4335.90     49.79 o 
  -1   5   3    19667.50    19889.40    259.84 o 
   0   5   3    39581.68    39356.46    431.78 o 
   1   5   3    19684.00    20255.60    240.00 o 
   2   5   3     4628.97     4503.75     67.01 o 
   3   5   3     3693.63     3774.51     49.01 o 
   4   5   3    19274.00    19379.51    168.51 o 
   5   5   3    11034.41    11301.99    125.81 o 
   6   5   3      839.50      761.52     26.80 o 
   7   5   3     1415.14     1460.84     37.36 o 
   8   5   3     5231.29     5289.85    119.37 o 
   9   5   3     1600.08     1496.49     52.20 o 
  10   5   3     1056.83     1146.44     60.37 o 
  11   5   3      185.89      265.11     38.08 o 
  12   5   3     1101.44     1059.91     70.42 o 
  13   5   3       37.69       56.22     53.64 o 
 -13   6   3      386.94      359.30     65.57 o 
 -12   6   3      731.82      685.91     59.32 o 
 -11   6   3      285.01      300.80     41.16 o 
 -10   6   3     1019.52     1034.51     49.84 o 
  -9   6   3      713.25      734.16     42.12 o 
  -8   6   3     1449.09     1352.29     49.69 o 
  -7   6   3     2042.06     2050.70     67.85 o 
  -6   6   3     2848.21     2631.41     78.08 o 
  -5   6   3      213.45      227.97     21.44 o 
  -4   6   3      555.50      565.76     33.40 o 
  -3   6   3     8717.52     8771.22    129.54 o 
  -2   6   3     5380.58     4879.33     47.44 o 
  -1   6   3     4025.98     4056.11     51.89 o 
   0   6   3     5510.74     5709.74     72.04 o 
   1   6   3     4053.55     3991.74     64.23 o 
   2   6   3     5147.73     5046.26     65.15 o 
   3   6   3     9008.02     8715.72    109.08 o 
   4   6   3      620.62      566.74     12.81 o 
   5   6   3      200.51      181.08      9.25 o 
   6   6   3     2743.11     2699.39     49.58 o 
   7   6   3     2111.29     1939.66     45.54 o 
   8   6   3     1346.26     1413.20     60.65 o 
   9   6   3      697.99      767.62     47.98 o 
  10   6   3     1000.34     1004.99     59.75 o 
  11   6   3      325.94      335.39     37.38 o 
  12   6   3      671.16      636.07     58.87 o 
  13   6   3      372.86      364.16     64.65 o 
 -13   7   3      129.12      127.47     54.49 o 
 -12   7   3      179.68      230.14     44.73 o 
 -11   7   3      215.98      247.21     42.46 o 
 -10   7   3      844.85      852.52     59.39 o 
  -9   7   3     2062.31     2157.75     73.09 o 
  -8   7   3     2198.13     2143.19     68.40 o 
  -7   7   3     1211.30     1238.74     55.86 o 
  -6   7   3     2770.85     2693.89     84.49 o 
  -5   7   3     7257.48     7378.13    165.33 o 
  -4   7   3    19833.60    19379.55    393.88 o 
  -3   7   3     4180.42     4306.95     72.92 o 
  -2   7   3     2309.30     2569.33     36.39 o 
  -1   7   3     6955.61     6840.41     81.33 o 
   0   7   3    45002.82    44360.65    564.75 o 
   1   7   3     7038.57     6757.84    110.44 o 
   2   7   3     2315.35     2544.08     42.30 o 
   3   7   3     4311.53     4347.26     66.18 o 
   4   7   3    19727.65    19362.31    212.15 o 
   5   7   3     7525.04     7231.16     97.78 o 
   6   7   3     2672.59     2772.28     63.15 o 
   7   7   3     1252.13     1192.27     40.37 o 
   8   7   3     2038.63     2123.52     74.48 o 
   9   7   3     2180.82     2160.80     86.56 o 
  10   7   3      810.40      976.22     58.89 o 
  11   7   3      231.02      335.59     41.48 o 
  12   7   3      169.19      300.06     45.34 o 
  13   7   3      144.19      241.44     57.37 o 
 -12   8   3      151.03      135.32     40.16 o 
 -11   8   3      441.45      529.31     58.52 o 
 -10   8   3      395.60      481.67     46.73 o 
  -9   8   3      253.68      314.16     47.03 o 
  -8   8   3     1810.66     1884.98     61.37 o 
  -7   8   3     3055.04     3228.71    106.23 o 
  -6   8   3     3587.75     3494.30    103.61 o 
  -5   8   3     1455.50     1585.55     57.55 o 
  -4   8   3     3592.14     3479.50     64.37 o 
  -3   8   3     3420.89     3356.98     63.43 o 
  -2   8   3    12469.09    12144.31    200.20 o 
  -1   8   3     6130.81     6517.66     83.26 o 
   0   8   3      913.02      825.16     20.24 o 
   1   8   3     6387.61     6143.21    150.98 o 
   2   8   3    12141.72    12426.93    170.22 o 
   3   8   3     3424.02     3382.98     61.25 o 
   4   8   3     3734.22     3392.81     52.42 o 
   5   8   3     1550.01     1599.47     41.76 o 
   6   8   3     3348.46     3381.07     76.36 o 
   7   8   3     3187.47     3068.45     78.65 o 
   8   8   3     1865.58     1830.27     76.48 o 
   9   8   3      236.18      229.49     31.81 o 
  10   8   3      374.36      424.31     45.92 o 
  11   8   3      492.34      539.13     52.15 o 
  12   8   3      133.38      127.22     39.49 o 
 -12   9   3       48.21      124.75     48.68 o 
 -11   9   3      455.14      451.08     53.76 o 
 -10   9   3     1076.65     1069.12     99.63 o 
  -9   9   3     1326.21     1239.97     70.69 o 
  -8   9   3      628.28      653.55     47.50 o 
  -7   9   3     1611.91     1620.42     69.24 o 
  -6   9   3     2810.64     2866.76     93.78 o 
  -5   9   3     3748.03     3653.83    105.51 o 
  -4   9   3     5581.91     5647.16    103.22 o 
  -3   9   3     4924.54     4920.81     94.96 o 
  -2   9   3     5045.87     4668.39     97.47 o 
  -1   9   3     6064.81     5938.80     82.91 o 
   0   9   3    11889.07    12547.29    180.47 o 
   1   9   3     5952.92     5942.08     98.61 o 
   2   9   3     5010.71     4898.64     77.36 o 
   3   9   3     4938.71     5013.97     78.74 o 
   4   9   3     5513.26     5579.98     87.74 o 
   5   9   3     3802.21     3586.54     74.43 o 
   6   9   3     2815.86     2765.64     65.07 o 
   7   9   3     1627.80     1524.67     86.65 o 
   8   9   3      597.35      650.36     46.20 o 
   9   9   3     1317.82     1377.93    121.86 o 
  10   9   3     1080.25     1099.91     67.22 o 
  11   9   3      462.08      513.74     52.58 o 
  12   9   3       41.72      110.34     39.48 o 
 -12  10   3       51.88       62.56     37.84 o 
 -11  10   3     1153.07     1210.70     82.43 o 
 -10  10   3      204.88      249.97     42.75 o 
  -9  10   3      458.61      539.40     49.91 o 
  -8  10   3      915.44      964.18     76.13 o 
  -7  10   3     2936.36     3056.47    107.77 o 
  -6  10   3      654.11      758.50     47.84 o 
  -5  10   3      361.09      366.93     36.28 o 
  -4  10   3     3009.31     2895.11     65.28 o 
  -3  10   3     2652.36     2465.93    104.38 o 
  -2  10   3     2363.65     2259.53     41.91 o 
  -1  10   3     2691.30     2719.85     47.62 o 
   0  10   3     4944.03     5080.25     84.53 o 
   1  10   3     2855.86     2643.55     55.25 o 
   2  10   3     2325.92     2366.14     48.17 o 
   3  10   3     2468.09     2606.42     49.85 o 
   4  10   3     2995.96     2874.62     51.15 o 
   5  10   3      360.32      304.28     35.13 o 
   6  10   3      745.52      699.44     42.97 o 
   7  10   3     2963.85     2762.12    101.96 o 
   8  10   3      883.32      929.46     64.27 o 
   9  10   3      465.91      495.33     44.07 o 
  10  10   3      233.28      266.35     41.59 o 
  11  10   3     1208.13     1185.97     80.04 o 
  12  10   3       60.96       19.13     37.51 o 
 -11  11   3       59.05      133.35     44.06 o 
 -10  11   3      113.05      219.83     40.20 o 
  -9  11   3     1782.84     1550.71     81.07 o 
  -8  11   3      158.74      173.86     34.33 o 
  -7  11   3     1036.87      998.44     54.28 o 
  -6  11   3      520.25      493.14     41.64 o 
  -5  11   3     3774.45     3610.01    117.83 o 
  -4  11   3     1003.52      977.49     33.44 o 
  -3  11   3     2339.69     2381.77     57.59 o 
  -2  11   3      287.71      321.63     26.71 o 
  -1  11   3     4114.82     4079.62     68.87 o 
   0  11   3     1727.63     1667.25     38.83 o 
   1  11   3     3918.16     4108.76     80.73 o 
   2  11   3      315.25      294.94     24.97 o 
   3  11   3     2378.21     2322.23     48.18 o 
   4  11   3      999.86      887.01     34.91 o 
   5  11   3     3577.06     3672.24    111.45 o 
   6  11   3      522.03      535.37     42.96 o 
   7  11   3     1086.83      868.56     54.51 o 
   8  11   3      155.76      165.36     32.99 o 
   9  11   3     1652.15     1699.84    120.46 o 
  10  11   3      103.37      127.72     40.25 o 
  11  11   3       68.67      157.82     41.78 o 
 -11  12   3     1696.31     1777.36     99.47 o 
 -10  12   3      142.15      185.17     43.54 o 
  -9  12   3      173.61      214.83     63.45 o 
  -8  12   3       55.96       50.59     26.17 o 
  -7  12   3     1845.95     1885.06     83.83 o 
  -6  12   3     1459.72     1575.25     71.14 o 
  -5  12   3      916.15      916.11     48.52 o 
  -4  12   3      380.47      397.36     24.61 o 
  -3  12   3      609.14      667.96     55.49 o 
  -2  12   3      357.14      450.13     32.48 o 
  -1  12   3      975.54      918.75     25.45 o 
   0  12   3      186.22      222.07     17.44 o 
   1  12   3      876.85      950.97     32.14 o 
   2  12   3      463.15      387.09     48.84 o 
   3  12   3      640.02      609.93     24.25 o 
   4  12   3      399.98      388.08     32.69 o 
   5  12   3      860.04      823.44     48.18 o 
   6  12   3     1586.83     1577.54     69.62 o 
   7  12   3     1791.47     1887.86     84.95 o 
   8  12   3       46.08       14.15     28.08 o 
   9  12   3      173.55      227.53     39.75 o 
  10  12   3      135.21      163.49     54.05 o 
  11  12   3     1636.08     1480.02    101.47 o 
 -10  13   3      241.91      330.03     50.30 o 
  -9  13   3      842.05      806.17     68.52 o 
  -8  13   3       62.86       36.32     33.64 o 
  -7  13   3      889.12      972.23     64.27 o 
  -6  13   3      113.97      193.85     46.27 o 
  -5  13   3      509.35      527.35     42.20 o 
  -4  13   3       93.48       88.37     25.26 o 
  -3  13   3     1145.49     1148.00     45.20 o 
  -2  13   3      469.18      448.96     34.98 o 
  -1  13   3      498.54      537.21     23.97 o 
   0  13   3      123.72      151.20     20.12 o 
   1  13   3      612.35      526.64     23.30 o 
   2  13   3      478.88      461.27     27.01 o 
   3  13   3     1115.78     1144.10     34.50 o 
   4  13   3       78.09       90.76     34.44 o 
   5  13   3      517.98      483.53     46.83 o 
   6  13   3      125.97      128.72     30.86 o 
   7  13   3      879.52      967.72     62.03 o 
   8  13   3       73.58      116.68     31.85 o 
   9  13   3      811.04      887.03     67.34 o 
  10  13   3      246.04      219.66     49.48 o 
 -10  14   3      134.94      226.60     54.05 o 
  -9  14   3       26.52       14.57     30.58 o 
  -8  14   3        1.57       26.45     33.35 o 
  -7  14   3     1893.44     1917.46     94.12 o 
  -6  14   3      653.17      668.42     63.74 o 
  -5  14   3       26.75       77.38     28.23 o 
  -4  14   3       76.35      131.68     29.07 o 
  -3  14   3     1143.29     1226.82     50.46 o 
  -2  14   3     1110.12     1116.26     57.93 o 
  -1  14   3     1490.97     1295.93     51.05 o 
   0  14   3      208.59      253.93     20.23 o 
   1  14   3     1353.34     1391.37     45.33 o 
   2  14   3     1117.11     1129.24     40.42 o 
   3  14   3     1271.40     1266.39     48.10 o 
   4  14   3       77.41       58.08     25.32 o 
   5  14   3       16.82       46.50     39.84 o 
   6  14   3      664.66      619.11     49.72 o 
   7  14   3     1823.40     1867.34     94.22 o 
   8  14   3        1.71       62.38     36.54 o 
   9  14   3       24.45       43.98     33.05 o 
  10  14   3      137.24      138.84     46.48 o 
  -9  15   3     1156.36     1174.44     95.79 o 
  -8  15   3      144.56      168.08     44.06 o 
  -7  15   3      471.56      513.09     54.48 o 
  -6  15   3      178.44      252.47     39.12 o 
  -5  15   3      892.14      898.15     56.08 o 
  -4  15   3      209.21      280.11     51.14 o 
  -3  15   3     1428.38     1426.73     56.52 o 
  -2  15   3       26.47       69.59     18.04 o 
  -1  15   3     1063.76     1006.71     44.02 o 
   0  15   3      219.56      216.00     20.47 o 
   1  15   3      981.57     1077.38     39.26 o 
   2  15   3       30.72       -5.20     16.93 o 
   3  15   3     1520.23     1407.14     54.70 o 
   4  15   3      218.02      241.58     34.09 o 
   5  15   3      942.69      919.63     57.40 o 
   6  15   3      185.43      202.48     37.00 o 
   7  15   3      495.29      551.48     73.38 o 
   8  15   3      141.76      170.19     40.42 o 
   9  15   3     1239.10     1167.43     85.08 o 
  -9  16   3       16.64       20.42     36.91 o 
  -8  16   3       19.69      -14.36     34.08 o 
  -7  16   3     1606.79     1603.58    112.51 o 
  -6  16   3      269.41      327.69     43.99 o 
  -5  16   3      141.01      172.74     38.43 o 
  -4  16   3       44.99       68.69     38.61 o 
  -3  16   3     1055.63     1071.80     62.03 o 
  -2  16   3      560.31      553.52     36.01 o 
  -1  16   3      597.71      619.98     48.48 o 
   0  16   3      326.21      310.66     36.98 o 
   1  16   3      623.71      618.74     31.46 o 
   2  16   3      545.04      527.28     42.89 o 
   3  16   3     1060.35     1012.11     72.22 o 
   4  16   3       43.68      145.63     72.81 o 
   5  16   3      139.01      184.82     39.48 o 
   6  16   3      251.37      249.56     42.85 o 
   7  16   3     1657.14     1469.29     89.13 o 
   8  16   3       16.47       69.71     35.47 o 
   9  16   3       14.98       38.00     37.56 o 
  -8  17   3       71.84      201.97     77.27 o 
  -7  17   3      119.48      179.87     43.35 o 
  -6  17   3      123.51      159.04     44.93 o 
  -5  17   3      673.23      636.98     62.33 o 
  -4  17   3       93.65      131.13     35.00 o 
  -3  17   3      440.55      397.29     46.23 o 
  -2  17   3      373.66      369.56     38.69 o 
  -1  17   3      637.84      602.16     38.88 o 
   0  17   3      175.94      232.89     28.75 o 
   1  17   3      621.26      591.66     37.22 o 
   2  17   3      372.53      338.26     37.24 o 
   3  17   3      447.83      502.88     43.85 o 
   4  17   3       99.47      122.02     29.54 o 
   5  17   3      672.61      740.07     62.53 o 
   6  17   3      126.35      160.66     39.08 o 
   7  17   3      122.03      173.09     43.14 o 
   8  17   3       71.10       51.30     43.31 o 
  -7  18   3      623.23      704.18     69.35 o 
  -6  18   3      302.36      399.98     53.74 o 
  -5  18   3      472.47      550.92     62.70 o 
  -4  18   3      403.07      397.14     47.75 o 
  -3  18   3      733.49      738.78     58.22 o 
  -2  18   3      150.65      209.69     35.53 o 
  -1  18   3      488.93      507.42     39.29 o 
   0  18   3      178.05      154.80     53.70 o 
   1  18   3      468.89      549.43     48.60 o 
   2  18   3      140.76      159.16     40.99 o 
   3  18   3      726.25      727.02     54.11 o 
   4  18   3      395.04      372.87     48.44 o 
   5  18   3      454.67      419.70     53.13 o 
   6  18   3      290.43      369.18     51.11 o 
   7  18   3      625.57      647.70     67.72 o 
  -6  19   3      285.01      287.68     51.77 o 
  -5  19   3      548.72      640.04     77.62 o 
  -4  19   3      335.88      345.62     49.80 o 
  -3  19   3      508.91      563.22     57.39 o 
  -2  19   3      260.30      245.29     40.23 o 
  -1  19   3      701.21      705.32     86.21 o 
   0  19   3      493.71      492.75     48.29 o 
   1  19   3      726.26      751.82     68.20 o 
   2  19   3      264.53      238.69     49.67 o 
   3  19   3      479.66      622.13     68.27 o 
   4  19   3      325.98      352.07     67.23 o 
   5  19   3      554.45      402.92     57.08 o 
   6  19   3      288.45      274.91     57.88 o 
  -4  20   3      398.23      369.43     66.48 o 
  -3  20   3      876.72      803.98     85.69 o 
  -2  20   3      203.70      300.52     64.67 o 
  -1  20   3      644.84      492.13    144.80 o 
   0  20   3       81.26      167.22     47.85 o 
   1  20   3      629.69      624.23     59.68 o 
   2  20   3      204.36      131.50     51.84 o 
   3  20   3      885.57     1097.87    107.14 o 
   4  20   3      391.17      371.61     66.54 o 
  -1  21   3      462.98      512.39     82.33 o 
   0  21   3      732.44      645.13     96.04 o 
   1  21   3      471.97      419.99     83.88 o 
   0   0   4     7393.94     7352.88     71.06 o 
   1   0   4     1583.13     1631.20     22.48 o 
   2   0   4      189.80      189.94      9.77 o 
   3   0   4        6.35        0.48      6.00 o 
   4   0   4    13272.50    12742.96    159.47 o 
   5   0   4     7503.22     7575.77    107.82 o 
   6   0   4      233.92      225.94     13.17 o 
   7   0   4     1299.57     1312.72     34.22 o 
   8   0   4     5073.06     4900.49     97.84 o 
   9   0   4      238.72      278.94     21.13 o 
  10   0   4     2318.25     2195.38     60.42 o 
  11   0   4      111.16       99.23     29.27 o 
  12   0   4     1971.89     1966.50    101.45 o 
  13   0   4        4.72       66.33     40.42 o 
 -13   1   4      147.93      184.55     45.17 o 
 -12   1   4     2561.55     2727.12    118.60 o 
 -11   1   4      134.97      157.32     24.83 o 
 -10   1   4      968.98      988.59     38.04 o 
  -9   1   4      168.73      185.21     18.27 o 
  -8   1   4     2415.81     2465.37     56.28 o 
  -7   1   4      859.94      799.64     28.33 o 
  -6   1   4     2637.55     2885.71     52.10 o 
  -5   1   4     2392.12     2452.42     55.62 o 
  -4   1   4      957.29      954.29     19.82 o 
  -3   1   4      464.28      464.44     15.62 o 
  -2   1   4      416.55      647.33     12.28 o 
  -1   1   4       21.56       43.41      7.53 o 
   0   1   4     1194.25     1486.81     21.22 o 
   1   1   4       16.31       62.93      3.23 o 
   2   1   4      440.19      644.11     12.71 o 
   3   1   4      439.70      451.20     19.33 o 
   4   1   4      971.20      958.01     21.76 o 
   5   1   4     2337.40     2457.28     41.50 o 
   6   1   4     2743.49     2725.97     50.31 o 
   7   1   4      839.28      815.77     26.20 o 
   8   1   4     2477.91     2376.41     55.79 o 
   9   1   4      176.48      183.54     21.12 o 
  10   1   4     1009.89     1001.21     37.19 o 
  11   1   4      142.98      117.96     26.42 o 
  12   1   4     2604.03     2496.74    118.08 o 
  13   1   4      140.84      118.86     48.61 o 
 -13   2   4       37.74       30.19     56.89 o 
 -12   2   4     1631.14     1621.21    100.61 o 
 -11   2   4      577.85      571.50     54.32 o 
 -10   2   4      894.37      951.22     55.75 o 
  -9   2   4      156.97      169.40     17.74 o 
  -8   2   4     9998.71    10114.11    198.36 o 
  -7   2   4     1227.97     1182.50     50.12 o 
  -6   2   4      781.29      727.95     23.95 o 
  -5   2   4      909.13     1013.42     22.73 o 
  -4   2   4    12946.36    12979.22    166.80 o 
  -3   2   4     1969.33     1993.86     37.50 o 
  -2   2   4    24082.83    23729.37    328.80 o 
  -1   2   4      596.77      570.11     13.22 o 
   0   2   4    12170.35    11894.02     97.07 o 
   1   2   4      518.07      565.52     17.48 o 
   2   2   4    23731.08    23553.36    228.88 o 
   3   2   4     1933.12     2032.65     41.25 o 
   4   2   4    12933.25    13070.57    163.33 o 
   5   2   4      969.40      970.73     24.57 o 
   6   2   4      687.16      757.83     23.33 o 
   7   2   4     1145.93     1206.92     32.70 o 
   8   2   4    10058.02    10116.39    182.41 o 
   9   2   4      140.09      171.03     18.55 o 
  10   2   4      985.00      884.60     42.62 o 
  11   2   4      580.03      605.06     41.12 o 
  12   2   4     1707.30     1592.30    111.23 o 
  13   2   4       39.48       37.49     39.79 o 
 -13   3   4      410.72      401.48     62.34 o 
 -12   3   4     2331.20     2201.43     92.60 o 
 -11   3   4       50.43       39.32     22.43 o 
 -10   3   4      828.36      882.99     44.62 o 
  -9   3   4     2318.25     2246.35     70.05 o 
  -8   3   4     1391.10     1283.92     42.71 o 
  -7   3   4      396.52      357.70     18.99 o 
  -6   3   4     5196.11     5156.05     89.72 o 
  -5   3   4     5329.87     5085.06     78.31 o 
  -4   3   4       36.43       32.25     17.30 o 
  -3   3   4      841.72      792.77     23.69 o 
  -2   3   4    14198.21    13866.82    228.97 o 
  -1   3   4     1322.47     1347.71     31.42 o 
   0   3   4      606.43      744.49     23.46 o 
   1   3   4     1207.30     1359.73     26.47 o 
   2   3   4    14251.92    13702.94    375.53 o 
   3   3   4      736.26      848.44     18.89 o 
   4   3   4       18.00       22.93      7.08 o 
   5   3   4     5149.05     5129.79     73.79 o 
   6   3   4     5400.15     5059.92     76.31 o 
   7   3   4      351.78      409.96     17.18 o 
   8   3   4     1381.20     1284.91     51.66 o 
   9   3   4     2219.13     2247.28     79.41 o 
  10   3   4      821.42      924.93     49.84 o 
  11   3   4       42.38       47.03     21.43 o 
  12   3   4     2400.68     2254.56    104.60 o 
  13   3   4      381.17      367.48     60.20 o 
 -13   4   4       59.74       83.89     95.99 o 
 -12   4   4      971.15      994.88     69.43 o 
 -11   4   4      204.38      276.58     35.30 o 
 -10   4   4       78.55       89.52     23.20 o 
  -9   4   4      559.91      514.90     35.99 o 
  -8   4   4     6698.42     6775.64    179.79 o 
  -7   4   4     3493.36     3385.59     67.89 o 
  -6   4   4       44.69       27.88     16.95 o 
  -5   4   4     3544.00     3401.89     96.91 o 
  -4   4   4    16799.74    16340.28    267.34 o 
  -3   4   4     7273.05     7452.43    115.83 o 
  -2   4   4      474.04      430.86     29.41 o 
  -1   4   4    10416.30    10602.37    121.57 o 
   0   4   4    26709.22    26883.95    323.04 o 
   1   4   4    10364.61    10381.21    154.32 o 
   2   4   4      438.05      489.36     11.50 o 
   3   4   4     7179.13     7683.63     80.61 o 
   4   4   4    16914.17    16511.35    172.56 o 
   5   4   4     3501.86     3355.07     43.48 o 
   6   4   4       28.53       49.44      8.76 o 
   7   4   4     3465.31     3564.82     58.86 o 
   8   4   4     6733.02     6659.92    110.00 o 
   9   4   4      566.44      551.39     51.92 o 
  10   4   4       75.67      113.25     20.02 o 
  11   4   4      231.33      213.02     34.22 o 
  12   4   4      969.81     1009.74     66.76 o 
  13   4   4       51.46      -14.24     41.59 o 
 -13   5   4      220.77      318.74     65.56 o 
 -12   5   4      851.84      832.14     64.39 o 
 -11   5   4       61.36      132.09     28.14 o 
 -10   5   4     1338.84     1415.19     59.63 o 
  -9   5   4     1274.24     1235.02     52.84 o 
  -8   5   4     1786.25     1801.09     71.39 o 
  -7   5   4      148.06      170.68     24.67 o 
  -6   5   4     5637.57     5424.71    132.61 o 
  -5   5   4     2059.61     1798.51     54.73 o 
  -4   5   4     2304.21     2268.92    135.26 o 
  -3   5   4     2949.36     2827.10     53.24 o 
  -2   5   4    20613.34    20822.87    303.16 o 
  -1   5   4     5575.39     5807.45     74.46 o 
   0   5   4    14688.03    15786.64    207.79 o 
   1   5   4     5434.89     5566.17    163.53 o 
   2   5   4    20642.81    21376.44    235.48 o 
   3   5   4     2969.56     2908.33     31.66 o 
   4   5   4     2451.63     2430.76     29.33 o 
   5   5   4     2016.39     2035.15     27.10 o 
   6   5   4     5528.76     5399.41     72.24 o 
   7   5   4      102.59      157.63     18.16 o 
   8   5   4     1783.52     1777.79     47.89 o 
   9   5   4     1237.05     1207.46     43.74 o 
  10   5   4     1311.20     1307.05     69.35 o 
  11   5   4       46.95       69.97     32.68 o 
  12   5   4      780.68      884.80     63.25 o 
  13   5   4      212.32      221.92     57.46 o 
 -13   6   4       88.73      157.11     51.09 o 
 -12   6   4      518.78      567.24     57.24 o 
 -11   6   4        9.75       34.37     27.28 o 
 -10   6   4      333.68      352.13     40.55 o 
  -9   6   4      684.49      585.32     44.73 o 
  -8   6   4     4550.46     4403.80    135.74 o 
  -7   6   4      333.41      362.92     32.16 o 
  -6   6   4      950.31      972.59     41.70 o 
  -5   6   4     5145.82     5056.22    127.95 o 
  -4   6   4    17085.39    16963.04    326.80 o 
  -3   6   4     6754.60     6631.06    103.27 o 
  -2   6   4      353.04      410.45     17.88 o 
  -1   6   4    14498.35    14960.34    178.48 o 
   0   6   4    26747.31    27790.22    339.45 o 
   1   6   4    14662.67    14710.53    184.52 o 
   2   6   4      361.71      399.69     20.81 o 
   3   6   4     6535.49     6399.13    185.87 o 
   4   6   4    17061.34    15953.37    489.78 o 
   5   6   4     5022.99     4997.45     86.67 o 
   6   6   4      913.66      943.39     46.50 o 
   7   6   4      338.72      372.35     18.41 o 
   8   6   4     4397.24     4449.19    111.14 o 
   9   6   4      596.99      613.33     40.75 o 
  10   6   4      315.16      376.91     40.87 o 
  11   6   4       14.13      -19.03     25.39 o 
  12   6   4      494.93      557.81     58.71 o 
  13   6   4       75.59      109.85     70.19 o 
 -12   7   4      497.55      506.10     60.66 o 
 -11   7   4      580.81      617.96     55.71 o 
 -10   7   4      963.25     1049.63     63.50 o 
  -9   7   4      590.96      574.10     35.79 o 
  -8   7   4     2439.76     2426.47     90.56 o 
  -7   7   4     2641.87     2651.43     90.57 o 
  -6   7   4     4883.92     5024.84    134.51 o 
  -5   7   4      169.64      197.34     37.98 o 
  -4   7   4     3493.12     3613.85     89.62 o 
  -3   7   4     7238.88     7417.89    124.01 o 
  -2   7   4    18310.73    18584.80    234.43 o 
  -1   7   4     3791.49     3980.80     53.24 o 
   0   7   4       43.73       55.86      9.17 o 
   1   7   4     3882.14     3942.80     63.48 o 
   2   7   4    18427.63    18921.47    251.16 o 
   3   7   4     7371.56     7626.78    129.00 o 
   4   7   4     3584.44     3794.79     53.33 o 
   5   7   4      194.67      184.80     19.29 o 
   6   7   4     4883.13     4818.16    102.87 o 
   7   7   4     2779.77     2675.45     71.27 o 
   8   7   4     2501.76     2363.78     73.93 o 
   9   7   4      562.53      593.91     41.03 o 
  10   7   4      917.42      978.12     62.60 o 
  11   7   4      579.07      639.78     80.87 o 
  12   7   4      504.07      552.26     54.29 o 
 -12   8   4      267.69      387.75     53.74 o 
 -11   8   4      186.65      295.31     44.82 o 
 -10   8   4      367.16      303.39     43.77 o 
  -9   8   4     2259.15     2266.71    110.83 o 
  -8   8   4      894.48      898.46     52.63 o 
  -7   8   4     1280.37     1182.35     59.26 o 
  -6   8   4     1603.99     1529.18     59.43 o 
  -5   8   4    12263.87    12021.53    276.73 o 
  -4   8   4     6326.35     6307.67    114.50 o 
  -3   8   4     4608.57     4724.87     87.99 o 
  -2   8   4     2687.98     2588.38     41.24 o 
  -1   8   4    17549.47    18362.55    230.65 o 
   0   8   4    11889.98    11760.52    166.05 o 
   1   8   4    17659.76    18370.38    276.14 o 
   2   8   4     2715.77     2628.28     46.01 o 
   3   8   4     4611.17     4741.77     74.89 o 
   4   8   4     6055.78     6221.00     95.50 o 
   5   8   4    12200.14    11856.94    174.49 o 
   6   8   4     1606.16     1574.98     48.18 o 
   7   8   4     1254.30     1299.94     61.42 o 
   8   8   4      852.09      860.60     41.17 o 
   9   8   4     2320.34     2145.71     89.40 o 
  10   8   4      351.15      440.03     42.77 o 
  11   8   4      196.13      266.23     43.59 o 
  12   8   4      272.11      587.13    178.55 o 
 -12   9   4      130.44      141.14     46.12 o 
 -11   9   4      801.24      727.91     65.45 o 
 -10   9   4      476.45      591.14     55.15 o 
  -9   9   4       68.12       88.35     43.60 o 
  -8   9   4      555.41      596.29     46.83 o 
  -7   9   4     2498.27     2517.82     92.10 o 
  -6   9   4     1112.30     1217.71     58.98 o 
  -5   9   4      230.30      309.93     28.46 o 
  -4   9   4     4211.93     4193.34    119.80 o 
  -3   9   4     5245.36     5003.13     97.33 o 
  -2   9   4     3518.70     3462.70     55.44 o 
  -1   9   4     2704.80     2901.76     47.04 o 
   0   9   4     4682.04     4744.90     77.45 o 
   1   9   4     2762.02     2815.60     56.10 o 
   2   9   4     3666.54     3522.11     61.32 o 
   3   9   4     5073.44     5046.04     83.44 o 
   4   9   4     4129.08     4274.15     71.37 o 
   5   9   4      262.23      203.59     16.41 o 
   6   9   4     1105.13     1135.83     40.15 o 
   7   9   4     2403.46     2373.74     84.60 o 
   8   9   4      606.30      623.90     45.30 o 
   9   9   4       59.12      133.74     77.27 o 
  10   9   4      533.49      555.40     53.39 o 
  11   9   4      798.49      840.61     63.71 o 
  12   9   4      148.57      231.87     45.22 o 
 -12  10   4       54.53       67.81     40.14 o 
 -11  10   4      358.99      396.54     53.51 o 
 -10  10   4      460.61      488.03     53.18 o 
  -9  10   4     1700.46     1591.42     79.44 o 
  -8  10   4      343.29      465.41     43.53 o 
  -7  10   4     1573.85     1577.65     73.33 o 
  -6  10   4      494.03      466.37     39.12 o 
  -5  10   4     3797.25     3679.53    114.41 o 
  -4  10   4     2274.07     2223.79     55.78 o 
  -3  10   4     3238.96     2952.40    153.81 o 
  -2  10   4     2069.70     1988.96     59.37 o 
  -1  10   4     3947.44     3963.42     64.73 o 
   0  10   4     4641.63     4830.26     82.80 o 
   1  10   4     3865.86     3941.13     76.00 o 
   2  10   4     2084.85     2066.07     48.11 o 
   3  10   4     3218.84     3214.00     60.00 o 
   4  10   4     2358.26     2257.33     45.63 o 
   5  10   4     3733.13     3699.00     84.00 o 
   6  10   4      474.32      470.41     25.00 o 
   7  10   4     1555.40     1617.22     69.92 o 
   8  10   4      414.51      408.29     46.50 o 
   9  10   4     1682.28     1696.17     82.47 o 
  10  10   4      483.12      482.42     54.64 o 
  11  10   4      362.11      388.28     51.85 o 
  12  10   4       56.35       61.16     38.73 o 
 -11  11   4      520.24      585.72     61.39 o 
 -10  11   4      363.61      367.24     50.83 o 
  -9  11   4      121.36      158.87     44.70 o 
  -8  11   4     1053.39     1043.87     61.21 o 
  -7  11   4     1933.54     2060.60     88.27 o 
  -6  11   4      792.31      867.60     51.31 o 
  -5  11   4     1177.92     1023.98     54.03 o 
  -4  11   4     2114.12     2158.98     58.03 o 
  -3  11   4     1153.29     1152.61     38.54 o 
  -2  11   4     2413.76     2514.67     76.46 o 
  -1  11   4     1728.53     1581.95     39.50 o 
   0  11   4      235.76      208.65     15.70 o 
   1  11   4     1699.09     1642.88     42.66 o 
   2  11   4     2458.16     2463.26     58.71 o 
   3  11   4     1112.11     1112.01     30.81 o 
   4  11   4     2146.65     2047.55     49.66 o 
   5  11   4     1081.44     1052.83     58.54 o 
   6  11   4      851.03      785.80     41.80 o 
   7  11   4     1940.58     1938.08     82.18 o 
   8  11   4     1050.33     1016.06     61.18 o 
   9  11   4      130.46      158.54     36.34 o 
  10  11   4      402.86      363.51     48.08 o 
  11  11   4      518.64      473.79     59.67 o 
 -11  12   4      136.31      116.01     45.72 o 
 -10  12   4      642.20      706.27     64.88 o 
  -9  12   4     1281.86     1251.89     77.91 o 
  -8  12   4      402.82      484.70     57.48 o 
  -7  12   4      538.13      547.94     51.35 o 
  -6  12   4      708.70      652.04     48.68 o 
  -5  12   4     3339.87     3107.47    111.75 o 
  -4  12   4      385.02      395.90     46.27 o 
  -3  12   4     3936.55     3861.46     96.11 o 
  -2  12   4       97.66      104.56     18.83 o 
  -1  12   4     5915.28     5711.67    132.10 o 
   0  12   4      804.55      804.48     27.81 o 
   1  12   4     5936.00     6034.83    119.29 o 
   2  12   4      100.20       82.13     18.08 o 
   3  12   4     3962.46     4002.14     80.54 o 
   4  12   4      403.87      388.33     19.82 o 
   5  12   4     3232.64     3357.10    107.31 o 
   6  12   4      735.95      694.71     51.38 o 
   7  12   4      516.42      460.42     44.64 o 
   8  12   4      430.48      378.76     44.48 o 
   9  12   4     1252.47     1283.23     76.97 o 
  10  12   4      642.61      670.57     62.03 o 
  11  12   4      127.27      183.13     68.50 o 
 -10  13   4       64.92       41.13     45.11 o 
  -9  13   4       58.65       96.44     37.70 o 
  -8  13   4       24.14       44.57     31.46 o 
  -7  13   4     1635.59     1661.14     86.12 o 
  -6  13   4      353.70      407.09     48.65 o 
  -5  13   4      317.45      333.04     39.36 o 
  -4  13   4       23.86       17.64     18.86 o 
  -3  13   4      656.51      761.28     35.01 o 
  -2  13   4      139.67      217.56     21.73 o 
  -1  13   4      224.26      228.10     23.02 o 
   0  13   4     1416.10     1379.73     39.48 o 
   1  13   4      232.20      228.25     19.32 o 
   2  13   4      152.83      200.56     20.99 o 
   3  13   4      725.90      706.48     29.23 o 
   4  13   4       32.67       13.71     20.25 o 
   5  13   4      376.37      345.08     42.32 o 
   6  13   4      301.29      367.83     39.22 o 
   7  13   4     1607.11     1610.00     77.40 o 
   8  13   4       18.45       39.01     29.80 o 
   9  13   4       53.64       91.64     44.33 o 
  10  13   4       54.16      152.48     65.96 o 
 -10  14   4      172.62      157.78     82.41 o 
  -9  14   4     1247.76     1214.87     84.54 o 
  -8  14   4      588.22      612.49     56.83 o 
  -7  14   4       37.42       59.23     33.47 o 
  -6  14   4      341.58      437.09     44.49 o 
  -5  14   4     1629.94     1667.65     78.38 o 
  -4  14   4      710.56      666.16     45.93 o 
  -3  14   4      832.73      787.89     49.84 o 
  -2  14   4     1087.30     1072.32     44.78 o 
  -1  14   4     1586.97     1553.27     55.34 o 
   0  14   4        4.11       15.67     13.79 o 
   1  14   4     1658.05     1545.47     46.46 o 
   2  14   4     1114.60      978.64     43.93 o 
   3  14   4      768.74      803.52     37.19 o 
   4  14   4      667.59      777.80     45.82 o 
   5  14   4     1686.05     1541.84    103.86 o 
   6  14   4      370.14      407.49     53.06 o 
   7  14   4       27.27       86.89     31.45 o 
   8  14   4      551.47      519.91     54.90 o 
   9  14   4     1236.17     1207.18     81.34 o 
  10  14   4      164.88      144.09     44.66 o 
  -9  15   4       46.77       79.54     42.03 o 
  -8  15   4      111.96       44.06     32.14 o 
  -7  15   4      850.44      910.03     72.86 o 
  -6  15   4      741.99      796.32     79.05 o 
  -5  15   4       29.10       35.85     29.61 o 
  -4  15   4      399.51      413.02     45.12 o 
  -3  15   4      629.02      622.95     43.63 o 
  -2  15   4      367.97      460.36     33.15 o 
  -1  15   4      110.24      119.25     21.07 o 
   0  15   4      127.41      159.51     18.32 o 
   1  15   4       86.07       86.99     17.51 o 
   2  15   4      336.03      436.03     30.58 o 
   3  15   4      668.89      637.67     33.98 o 
   4  15   4      374.12      353.84     37.21 o 
   5  15   4       22.92       36.67     23.80 o 
   6  15   4      697.67      649.19     50.68 o 
   7  15   4      884.72      856.08     64.81 o 
   8  15   4      101.15      132.75     72.23 o 
   9  15   4       46.90       -1.14     36.85 o 
  -8  16   4       47.15        5.41     35.96 o 
  -7  16   4      314.51      395.06     51.87 o 
  -6  16   4      176.80      208.70     45.57 o 
  -5  16   4     1106.37      999.02     67.60 o 
  -4  16   4      132.03      213.46     35.16 o 
  -3  16   4      434.99      415.73     43.51 o 
  -2  16   4      234.44      292.97     26.48 o 
  -1  16   4      584.66      623.75     37.78 o 
   0  16   4       10.32        0.58     17.31 o 
   1  16   4      547.90      595.76     32.90 o 
   2  16   4      235.52      238.72     26.76 o 
   3  16   4      459.19      478.90     42.79 o 
   4  16   4      128.34      124.02     32.77 o 
   5  16   4     1083.07      993.05     63.91 o 
   6  16   4      173.86      192.21     48.53 o 
   7  16   4      319.34      357.89     49.51 o 
   8  16   4       45.26       74.94     48.42 o 
  -8  17   4      306.32      257.92     53.95 o 
  -7  17   4      837.20      805.14     71.07 o 
  -6  17   4      483.15      471.00     50.68 o 
  -5  17   4      136.49      187.35     52.46 o 
  -4  17   4      569.28      544.78     53.79 o 
  -3  17   4      816.06      769.65     59.06 o 
  -2  17   4      318.06      307.71     33.59 o 
  -1  17   4      632.10      635.72     40.81 o 
   0  17   4      540.58      546.97     38.53 o 
   1  17   4      674.60      607.16     64.79 o 
   2  17   4      317.44      341.24     32.64 o 
   3  17   4      772.95      878.33     75.76 o 
   4  17   4      560.07      655.07     51.12 o 
   5  17   4      144.70      239.35     39.68 o 
   6  17   4      480.97      517.58     53.79 o 
   7  17   4      837.72      787.07     68.67 o 
   8  17   4      293.06      355.76     75.24 o 
  -7  18   4      170.55       99.12     45.75 o 
  -6  18   4      285.27      240.18     54.05 o 
  -5  18   4      577.44      663.12     62.66 o 
  -4  18   4      318.40      292.61     45.17 o 
  -3  18   4      654.98      682.32     84.93 o 
  -2  18   4      295.72      362.76     46.13 o 
  -1  18   4      873.91      747.68     47.35 o 
   0  18   4       75.88      102.86     35.15 o 
   1  18   4      847.65      847.15     64.38 o 
   2  18   4      292.33      370.48     51.44 o 
   3  18   4      673.43      707.64     56.91 o 
   4  18   4      315.10      296.83     40.19 o 
   5  18   4      590.87      668.91     61.41 o 
   6  18   4      289.62      336.24     49.30 o 
   7  18   4      171.99      187.61     50.27 o 
  -5  19   4      499.09      611.76     69.31 o 
  -4  19   4      194.41      293.95     63.96 o 
  -3  19   4      993.93     1053.27     72.90 o 
  -2  19   4       18.62       27.32     25.81 o 
  -1  19   4      971.04      848.81    113.83 o 
   0  19   4      144.58      185.09     58.00 o 
   1  19   4      972.23      902.36     77.25 o 
   2  19   4       14.13       -4.55     34.55 o 
   3  19   4      997.80     1081.46     87.13 o 
   4  19   4      185.72      173.34     53.69 o 
   5  19   4      494.22      522.80     99.25 o 
  -4  20   4      177.25      179.75     55.58 o 
  -3  20   4      323.31      369.61     84.76 o 
  -2  20   4       14.10       -5.14     38.25 o 
  -1  20   4      729.83      697.95    124.28 o 
   0  20   4      516.59      505.38     83.19 o 
   1  20   4      775.83      692.16     64.23 o 
   2  20   4       13.69       44.28     38.06 o 
   3  20   4      315.91      333.06     61.59 o 
   4  20   4      180.00      178.16     54.84 o 
   0  21   4       85.04      128.21     61.49 o 
   1   0   5     3147.24     3330.24     42.13 o 
   2   0   5      434.19      532.39     10.94 o 
   3   0   5     3458.83     3660.15     48.53 o 
   4   0   5     3028.61     3207.83     54.25 o 
   5   0   5     1422.43     1533.83     31.21 o 
   6   0   5     1059.90     1071.84     28.45 o 
   7   0   5     2818.60     2851.22     60.02 o 
   8   0   5     5173.27     5025.34    102.50 o 
   9   0   5      273.06      251.01     20.99 o 
  10   0   5     1598.28     1511.47     48.51 o 
  11   0   5      270.73      325.98     44.55 o 
  12   0   5     1541.41     1596.39     91.90 o 
  13   0   5      668.10      677.40     66.69 o 
 -13   1   5       26.95      -32.46     32.46 o 
 -12   1   5     1158.80     1222.52     74.02 o 
 -11   1   5      261.46      269.10     32.30 o 
 -10   1   5     1194.91     1157.42     40.35 o 
  -9   1   5     2033.84     2038.63     56.39 o 
  -8   1   5     4069.60     4004.84     91.39 o 
  -7   1   5      151.15      191.70     19.46 o 
  -6   1   5     1567.70     1442.20     33.90 o 
  -5   1   5     4707.69     4708.24     74.29 o 
  -4   1   5    13811.04    13560.83    180.24 o 
  -3   1   5     3276.93     3094.01     49.33 o 
  -2   1   5    12915.25    12808.92    138.87 o 
  -1   1   5     1552.34     1606.16     21.70 o 
   0   1   5     8191.79     7592.99     71.06 o 
   1   1   5     1646.25     1591.26     23.41 o 
   2   1   5    12765.05    12888.34    130.61 o 
   3   1   5     3162.23     3255.61     42.45 o 
   4   1   5    13852.00    13900.92    196.82 o 
   5   1   5     4738.11     4688.16     73.14 o 
   6   1   5     1401.80     1429.17     33.80 o 
   7   1   5      128.39      177.42     26.00 o 
   8   1   5     4070.08     3975.87     78.75 o 
   9   1   5     2097.43     2083.08     55.87 o 
  10   1   5     1181.21     1167.64     42.38 o 
  11   1   5      236.54      294.77     32.38 o 
  12   1   5     1127.47     1209.61     93.58 o 
  13   1   5       28.30       10.71     40.08 o 
 -13   2   5      219.00      241.08     47.34 o 
 -12   2   5     1777.73     1907.20     94.96 o 
 -11   2   5      255.38      268.32     31.36 o 
 -10   2   5      840.21      820.16     43.21 o 
  -9   2   5     1386.56     1279.08     41.20 o 
  -8   2   5     2758.24     2980.64     72.22 o 
  -7   2   5     1807.66     1781.29     56.53 o 
  -6   2   5     3999.48     3926.09     70.12 o 
  -5   2   5     3062.24     2949.40     51.01 o 
  -4   2   5     3961.32     3919.74     60.07 o 
  -3   2   5      796.62      787.86     19.56 o 
  -2   2   5     7160.76     7284.63     94.01 o 
  -1   2   5     3424.42     3585.47     45.45 o 
   0   2   5     6128.02     6643.78    101.65 o 
   1   2   5     3279.62     3460.83     33.71 o 
   2   2   5     7535.36     7118.08     92.49 o 
   3   2   5      751.54      782.91     17.64 o 
   4   2   5     3903.08     4114.61     75.19 o 
   5   2   5     2925.26     3014.29     56.85 o 
   6   2   5     4081.78     3982.84     76.99 o 
   7   2   5     1811.03     1679.63     69.44 o 
   8   2   5     2955.13     2907.57     62.23 o 
   9   2   5     1365.83     1340.07     41.36 o 
  10   2   5      922.62      870.16     41.23 o 
  11   2   5      275.96      273.93     31.25 o 
  12   2   5     1833.38     1924.43    109.31 o 
  13   2   5      215.02      279.23     55.76 o 
 -13   3   5       53.56       40.28     37.25 o 
 -12   3   5      491.19      566.15     45.33 o 
 -11   3   5     1027.08      992.61     53.36 o 
 -10   3   5     1150.06     1189.96     53.04 o 
  -9   3   5      171.32      200.69     27.95 o 
  -8   3   5     4114.02     4194.42     92.75 o 
  -7   3   5     1900.33     1793.08     54.14 o 
  -6   3   5      777.36      770.76     25.35 o 
  -5   3   5     1507.41     1612.26     32.71 o 
  -4   3   5    32599.33    32860.60    526.06 o 
  -3   3   5     2360.68     2348.13     43.15 o 
  -2   3   5    14056.50    14230.73    219.43 o 
  -1   3   5     2337.85     2304.73     35.44 o 
   0   3   5    47273.54    45225.46    512.89 o 
   1   3   5     2324.12     2314.19     30.40 o 
   2   3   5    14058.80    14141.83    150.21 o 
   3   3   5     2284.27     2389.18     49.49 o 
   4   3   5    32853.08    33661.07    410.46 o 
   5   3   5     1630.65     1585.40     35.14 o 
   6   3   5      731.51      797.86     23.51 o 
   7   3   5     1796.02     1820.20     38.49 o 
   8   3   5     4122.33     4044.77     83.95 o 
   9   3   5      164.81      158.23     22.30 o 
  10   3   5     1213.17     1270.72     62.00 o 
  11   3   5     1031.49      870.51     56.71 o 
  12   3   5      489.70      548.76     65.30 o 
  13   3   5       54.45       50.00     54.86 o 
 -13   4   5      608.40      613.74     74.54 o 
 -12   4   5     1764.31     1622.07     76.57 o 
 -11   4   5      370.20      329.87     37.47 o 
 -10   4   5      614.83      589.65     38.64 o 
  -9   4   5     2423.69     2462.79     89.28 o 
  -8   4   5     2566.18     2482.86     85.18 o 
  -7   4   5      917.68     1050.69     46.10 o 
  -6   4   5     6919.53     7297.15    148.33 o 
  -5   4   5     4795.22     4785.82     97.09 o 
  -4   4   5      892.59      929.01     28.64 o 
  -3   4   5     2616.60     2625.01     49.40 o 
  -2   4   5    22703.14    22362.04    614.20 o 
  -1   4   5      825.95      850.42     26.01 o 
   0   4   5     5943.44     6594.78     86.63 o 
   1   4   5      845.55      828.41     15.18 o 
   2   4   5    23209.57    23743.76    345.71 o 
   3   4   5     2503.13     2747.08     43.76 o 
   4   4   5      799.48      974.88     25.42 o 
   5   4   5     4684.95     4895.77     64.85 o 
   6   4   5     7359.45     7154.21     97.82 o 
   7   4   5      893.70      968.33     22.82 o 
   8   4   5     2531.68     2531.09     53.75 o 
   9   4   5     2361.28     2345.17     63.16 o 
  10   4   5      616.18      585.99     35.09 o 
  11   4   5      335.52      453.93     66.30 o 
  12   4   5     1764.80     1664.75     86.89 o 
  13   4   5      584.97      538.66     72.67 o 
 -13   5   5      147.73      207.66     55.58 o 
 -12   5   5      742.31      828.09     60.60 o 
 -11   5   5      143.23      157.80     29.62 o 
 -10   5   5      315.61      365.06     51.27 o 
  -9   5   5      155.88       97.39     28.46 o 
  -8   5   5     4989.19     5090.52    151.11 o 
  -7   5   5     1013.54     1029.52     48.60 o 
  -6   5   5      545.39      516.59     41.14 o 
  -5   5   5     1889.74     1817.62     48.19 o 
  -4   5   5    23512.95    22651.18    389.46 o 
  -3   5   5     2870.67     2912.43     57.46 o 
  -2   5   5     3843.08     3837.11     64.34 o 
  -1   5   5     3630.69     3574.09     51.87 o 
   0   5   5    39763.50    38907.41    530.32 o 
   1   5   5     3370.03     3636.47     70.18 o 
   2   5   5     3799.57     3944.42     60.48 o 
   3   5   5     3147.83     2938.51     39.13 o 
   4   5   5    23418.09    22592.81    249.28 o 
   5   5   5     1826.40     1890.25     73.97 o 
   6   5   5      501.32      512.45     14.90 o 
   7   5   5     1105.97     1004.59     27.33 o 
   8   5   5     4928.10     4965.36    103.41 o 
   9   5   5      134.07      135.10     17.83 o 
  10   5   5      293.74      275.12     37.20 o 
  11   5   5      133.14      191.73     34.11 o 
  12   5   5      712.29      760.78     76.69 o 
  13   5   5      148.32      103.92     51.61 o 
 -13   6   5      152.06      249.56     68.30 o 
 -12   6   5      410.22      493.07     55.31 o 
 -11   6   5      671.05      647.50     58.25 o 
 -10   6   5     1065.86     1061.63     53.90 o 
  -9   6   5      362.02      344.41     37.50 o 
  -8   6   5      889.48     1031.13     55.50 o 
  -7   6   5     1211.72     1117.30     54.24 o 
  -6   6   5     5833.97     6036.46    151.63 o 
  -5   6   5      728.89      710.79     34.80 o 
  -4   6   5     4138.02     4297.14     89.96 o 
  -3   6   5     5185.11     5266.47     83.13 o 
  -2   6   5     8380.39     8407.33    136.81 o 
  -1   6   5     7293.90     7865.47    100.00 o 
   0   6   5     3858.35     4191.65     67.80 o 
   1   6   5     7238.15     7910.30    108.22 o 
   2   6   5     8488.19     8271.52    117.69 o 
   3   6   5     5219.25     5236.98     63.43 o 
   4   6   5     4351.23     4329.71     51.68 o 
   5   6   5      673.09      722.41     29.86 o 
   6   6   5     5851.08     5690.55     90.61 o 
   7   6   5     1185.57     1148.79     39.49 o 
   8   6   5      951.21      863.70     39.74 o 
   9   6   5      327.81      367.13     29.39 o 
  10   6   5     1003.22     1075.29     61.12 o 
  11   6   5      626.74      729.85     54.30 o 
  12   6   5      413.44      485.11     52.74 o 
  13   6   5      144.24      119.12     53.83 o 
 -12   7   5     1106.75     1043.04     86.04 o 
 -11   7   5      243.42      344.00     45.27 o 
 -10   7   5       48.85       30.39     23.82 o 
  -9   7   5     1027.10     1173.80     59.07 o 
  -8   7   5     3632.79     3739.95    124.15 o 
  -7   7   5     1029.37     1086.62     54.20 o 
  -6   7   5      245.64      300.46     48.71 o 
  -5   7   5     3429.11     3343.42     90.79 o 
  -4   7   5     2964.75     2822.67     78.07 o 
  -3   7   5     5448.41     5347.08     93.87 o 
  -2   7   5     1625.48     1599.77     40.22 o 
  -1   7   5     7638.73     7731.41    103.96 o 
   0   7   5     1780.29     1604.46     30.57 o 
   1   7   5     7545.98     7648.20    111.73 o 
   2   7   5     1524.79     1721.11     29.58 o 
   3   7   5     5610.90     5078.46    210.67 o 
   4   7   5     3058.23     2948.69     71.39 o 
   5   7   5     3420.35     3420.83     52.14 o 
   6   7   5      282.04      242.99     15.52 o 
   7   7   5     1080.86     1088.55     42.74 o 
   8   7   5     3683.95     3630.14     99.15 o 
   9   7   5     1021.89     1056.79     49.71 o 
  10   7   5       55.93      155.75     66.65 o 
  11   7   5      258.26      285.26     43.97 o 
  12   7   5     1088.05     1077.89     75.62 o 
 -12   8   5      351.85      415.60     54.88 o 
 -11   8   5      815.25      827.76     65.32 o 
 -10   8   5      553.63      569.60     58.40 o 
  -9   8   5        5.64       89.54     39.01 o 
  -8   8   5      519.66      518.42     45.75 o 
  -7   8   5     1843.39     1759.38     74.33 o 
  -6   8   5     1762.95     1665.67     90.13 o 
  -5   8   5      119.53      118.13     28.62 o 
  -4   8   5      712.09      707.60     32.93 o 
  -3   8   5     1726.72     1643.95     40.72 o 
  -2   8   5     4363.47     4382.19     68.21 o 
  -1   8   5      207.55      169.11     14.84 o 
   0   8   5      978.84      965.98     28.74 o 
   1   8   5      131.79      196.91     26.94 o 
   2   8   5     4358.64     4414.25     78.13 o 
   3   8   5     1743.37     1595.37     35.29 o 
   4   8   5      719.51      671.10     19.16 o 
   5   8   5      142.69      121.34     13.54 o 
   6   8   5     1776.97     1694.00     50.53 o 
   7   8   5     1805.11     1802.24     56.71 o 
   8   8   5      512.73      552.38     31.43 o 
   9   8   5        8.60       16.00     22.06 o 
  10   8   5      546.03      553.51     48.88 o 
  11   8   5      818.54      773.52     85.59 o 
  12   8   5      372.26      399.60     49.38 o 
 -12   9   5      302.70      297.89     53.50 o 
 -11   9   5      250.55      299.63     47.32 o 
 -10   9   5      172.18      241.77     46.27 o 
  -9   9   5     2232.57     2153.91     93.55 o 
  -8   9   5      957.15      999.05     58.67 o 
  -7   9   5     1038.88     1058.96     53.41 o 
  -6   9   5      509.13      594.96     38.43 o 
  -5   9   5     7929.00     7801.18    199.92 o 
  -4   9   5     2057.45     2111.83     51.95 o 
  -3   9   5     2868.08     2817.32     65.29 o 
  -2   9   5     2812.86     2685.80    101.03 o 
  -1   9   5     7184.51     7413.04    108.77 o 
   0   9   5     5383.69     5447.31     89.78 o 
   1   9   5     7137.42     7400.49    129.08 o 
   2   9   5     2792.95     2880.76     59.68 o 
   3   9   5     2820.72     2918.12     55.02 o 
   4   9   5     2104.73     2042.53     43.14 o 
   5   9   5     7762.35     7741.28    129.09 o 
   6   9   5      531.16      574.99     44.55 o 
   7   9   5     1056.69     1046.64     40.34 o 
   8   9   5     1014.16      969.07     43.99 o 
   9   9   5     2287.60     2253.85     94.45 o 
  10   9   5      208.37      268.98     39.99 o 
  11   9   5      272.89      304.69     46.69 o 
  12   9   5      328.81      410.24     53.28 o 
 -11  10   5      996.02     1058.35    106.82 o 
 -10  10   5      405.34      428.83     50.67 o 
  -9  10   5      210.58      299.48     37.14 o 
  -8  10   5       82.62       55.96     29.06 o 
  -7  10   5     2057.47     1953.66     82.86 o 
  -6  10   5     1994.94     2074.19     83.48 o 
  -5  10   5      832.36      848.26     41.45 o 
  -4  10   5      438.13      415.46     26.25 o 
  -3  10   5     4503.41     4506.62    102.79 o 
  -2  10   5     3074.93     2973.64     89.24 o 
  -1  10   5     2780.95     2724.12     50.13 o 
   0  10   5     1306.58     1288.36     37.68 o 
   1  10   5     2696.77     2811.48     59.68 o 
   2  10   5     3160.17     3142.51     67.03 o 
   3  10   5     4552.60     4647.13     86.30 o 
   4  10   5      436.10      414.81     19.18 o 
   5  10   5      830.35      753.39     24.99 o 
   6  10   5     2046.84     1889.68     56.04 o 
   7  10   5     2012.47     1910.22     57.87 o 
   8  10   5      101.92       97.53     43.77 o 
   9  10   5      190.17      209.90     62.10 o 
  10  10   5      432.89      441.95     50.43 o 
  11  10   5      977.57      946.38     73.62 o 
 -11  11   5       34.07       43.81     35.64 o 
 -10  11   5      341.16      419.42     77.71 o 
  -9  11   5     1363.70     1258.29     76.92 o 
  -8  11   5      475.58      524.32     48.24 o 
  -7  11   5     1937.56     1893.26     85.60 o 
  -6  11   5      756.38      838.07     47.41 o 
  -5  11   5     2113.65     1895.61     77.98 o 
  -4  11   5      495.80      575.28     28.92 o 
  -3  11   5     5907.64     5877.65    133.03 o 
  -2  11   5      235.43      274.58     29.39 o 
  -1  11   5     4576.46     4614.41     78.44 o 
   0  11   5     1272.41     1297.69     35.02 o 
   1  11   5     4604.80     4548.46     93.66 o 
   2  11   5      199.29      266.67     20.56 o 
   3  11   5     5859.75     6047.08    111.06 o 
   4  11   5      606.92      511.56     22.85 o 
   5  11   5     2019.93     2003.70     85.74 o 
   6  11   5      749.67      771.36     36.11 o 
   7  11   5     1901.46     1915.80     77.99 o 
   8  11   5      547.52      484.35     45.19 o 
   9  11   5     1362.05     1233.85     89.40 o 
  10  11   5      338.27      379.79     58.64 o 
  11  11   5       40.10       14.95     33.93 o 
 -11  12   5      405.95      378.28     57.69 o 
 -10  12   5      172.37      255.76     40.68 o 
  -9  12   5      217.29      256.86     44.23 o 
  -8  12   5      477.48      436.86     49.18 o 
  -7  12   5      602.97      526.94     46.35 o 
  -6  12   5      622.27      616.18     47.94 o 
  -5  12   5     1920.26     1961.00     79.48 o 
  -4  12   5      582.86      605.84     52.60 o 
  -3  12   5     2290.93     2248.34     65.97 o 
  -2  12   5     2236.92     2225.73     84.65 o 
  -1  12   5     3851.92     3531.56     73.46 o 
   0  12   5        3.73       18.44     11.52 o 
   1  12   5     3511.86     3775.65     84.80 o 
   2  12   5     2218.54     2122.91     58.27 o 
   3  12   5     2368.30     2278.94     55.97 o 
   4  12   5      597.93      507.45     24.26 o 
   5  12   5     1859.57     1805.21     63.06 o 
   6  12   5      559.42      637.08     48.94 o 
   7  12   5      519.88      669.61     54.28 o 
   8  12   5      511.66      523.08     65.49 o 
   9  12   5      207.51      201.64     46.62 o 
  10  12   5      179.65      196.21     44.37 o 
  11  12   5      364.39      401.20     55.64 o 
 -10  13   5      348.18      369.36     54.13 o 
  -9  13   5     1222.45     1105.25     78.49 o 
  -8  13   5      172.07      268.46     41.21 o 
  -7  13   5      359.59      393.42     70.90 o 
  -6  13   5     1225.08     1252.28     64.79 o 
  -5  13   5     1212.44     1204.19     65.15 o 
  -4  13   5      173.13      227.35     23.25 o 
  -3  13   5     3734.68     3441.66     95.13 o 
  -2  13   5      787.82      731.87     34.20 o 
  -1  13   5     2853.02     2996.35     65.12 o 
   0  13   5       48.70       94.82     25.66 o 
   1  13   5     3013.10     2953.48     67.79 o 
   2  13   5      807.15      688.87     45.36 o 
   3  13   5     3563.15     3554.52     78.62 o 
   4  13   5      201.56      176.29     19.56 o 
   5  13   5     1309.34     1207.63     59.69 o 
   6  13   5     1237.34     1254.38     65.07 o 
   7  13   5      352.07      471.10     56.02 o 
   8  13   5      179.60      151.20     37.31 o 
   9  13   5     1138.92     1195.73     91.38 o 
  10  13   5      345.36      375.77     72.31 o 
 -10  14   5      178.52      248.69     80.99 o 
  -9  14   5      112.15      109.98     43.56 o 
  -8  14   5      430.33      477.04     53.64 o 
  -7  14   5      973.14      943.94     68.06 o 
  -6  14   5      332.30      307.39     38.74 o 
  -5  14   5       75.87      169.62     35.47 o 
  -4  14   5      214.35      276.36     59.39 o 
  -3  14   5     1029.04      998.41     44.35 o 
  -2  14   5      705.34      719.23     36.22 o 
  -1  14   5      348.53      416.34     49.88 o 
   0  14   5      372.76      290.42     22.10 o 
   1  14   5      392.90      374.85     24.95 o 
   2  14   5      684.69      625.66     49.35 o 
   3  14   5     1017.06      959.72     35.32 o 
   4  14   5      224.37      246.82     31.94 o 
   5  14   5       92.06       46.98     27.60 o 
   6  14   5      325.60      340.30     52.19 o 
   7  14   5     1025.79     1015.27     65.22 o 
   8  14   5      447.96      441.07     52.85 o 
   9  14   5      107.68      196.86     43.54 o 
  10  14   5      178.14      172.26     48.60 o 
  -9  15   5     1012.74      771.09     75.58 o 
  -8  15   5       86.29      111.24     41.59 o 
  -7  15   5      165.40      251.11     44.53 o 
  -6  15   5      266.01      347.32     61.31 o 
  -5  15   5     1461.71     1408.97     77.72 o 
  -4  15   5      369.12      402.23     41.69 o 
  -3  15   5      535.12      611.53     38.03 o 
  -2  15   5      251.46      272.76     33.63 o 
  -1  15   5      449.42      440.58     32.28 o 
   0  15   5      157.13      161.34     19.62 o 
   1  15   5      402.13      482.56     27.46 o 
   2  15   5      240.84      287.25     23.42 o 
   3  15   5      616.16      544.71     34.18 o 
   4  15   5      344.91      342.83     37.39 o 
   5  15   5     1429.69     1435.54     72.01 o 
   6  15   5      247.73      260.60     37.52 o 
   7  15   5      182.08      256.03     42.29 o 
   8  15   5       74.81      169.88     39.57 o 
   9  15   5     1015.42      956.67     78.47 o 
  -8  16   5      172.55      210.00     46.06 o 
  -7  16   5     1142.25     1169.18     81.10 o 
  -6  16   5      315.89      421.18     48.26 o 
  -5  16   5      251.21      256.68     39.36 o 
  -4  16   5      306.83      424.08     45.18 o 
  -3  16   5      841.00      814.70     58.50 o 
  -2  16   5      514.93      471.05     35.20 o 
  -1  16   5      742.51      747.95     42.16 o 
   0  16   5      216.15      273.45     30.13 o 
   1  16   5      836.96      752.21     35.39 o 
   2  16   5      514.68      480.31     31.87 o 
   3  16   5      809.49      945.40     67.51 o 
   4  16   5      304.36      373.96     50.39 o 
   5  16   5      279.05      272.96     39.73 o 
   6  16   5      303.06      282.06     44.44 o 
   7  16   5     1216.01     1081.07     76.80 o 
   8  16   5      166.61      152.51     55.73 o 
  -7  17   5       68.53       19.04     38.07 o 
  -6  17   5      341.60      337.64     52.24 o 
  -5  17   5     1334.43     1286.20     89.61 o 
  -4  17   5       20.93      -28.42     28.42 o 
  -3  17   5      884.46      974.98     66.67 o 
  -2  17   5      165.43      205.50     28.55 o 
  -1  17   5     1853.64     1747.66     70.83 o 
   0  17   5       20.67       20.57     23.60 o 
   1  17   5     1776.11     1774.90     68.67 o 
   2  17   5      148.05      159.91     28.64 o 
   3  17   5      940.70     1001.05     64.56 o 
   4  17   5       17.31       55.08     26.66 o 
   5  17   5     1337.38     1266.36     76.01 o 
   6  17   5      324.52      440.41     55.21 o 
   7  17   5       74.16       60.57     35.79 o 
  -6  18   5      235.40      252.24     49.37 o 
  -5  18   5      297.06      314.20     51.09 o 
  -4  18   5      280.00      321.98     46.56 o 
  -3  18   5     1028.58      966.63     70.03 o 
  -2  18   5      105.06       54.71     28.51 o 
  -1  18   5     1384.79     1284.95     64.06 o 
   0  18   5       87.02      157.47     40.56 o 
   1  18   5     1385.43     1398.59     76.54 o 
   2  18   5       99.51      104.49     42.59 o 
   3  18   5     1014.35     1017.24     66.84 o 
   4  18   5      261.10      280.60     53.99 o 
   5  18   5      285.73      375.84     53.12 o 
   6  18   5      229.12      260.33     47.50 o 
  -5  19   5      742.77      805.92     99.33 o 
  -4  19   5      224.37      168.83     44.58 o 
  -3  19   5      627.80      588.88     65.90 o 
  -2  19   5      116.07       91.80     36.76 o 
  -1  19   5     1012.22     1025.56    142.18 o 
   0  19   5       62.44       52.76     30.40 o 
   1  19   5     1028.07     1046.82     72.55 o 
   2  19   5      112.12      152.94     43.32 o 
   3  19   5      631.81      614.79     70.42 o 
   4  19   5      222.72      220.82     50.34 o 
   5  19   5      737.99      652.69     82.22 o 
  -3  20   5      604.75      720.17     81.10 o 
  -2  20   5       99.73      167.65     59.93 o 
  -1  20   5      724.86      491.03     84.76 o 
   0  20   5       28.41       14.23     56.71 o 
   1  20   5      701.88      647.43     61.79 o 
   2  20   5       94.53       87.47     46.37 o 
   3  20   5      627.06      688.33     78.93 o 
   0   0   6    20699.89    19870.10    168.22 o 
   1   0   6     2569.49     2487.66     21.95 o 
   2   0   6     1419.50     1462.29     21.34 o 
   3   0   6      155.85      196.38     17.97 o 
   4   0   6    12688.99    12331.57    189.11 o 
   5   0   6     3401.48     3406.63     58.83 o 
   6   0   6     2908.04     2964.18     57.37 o 
   7   0   6      147.54      158.63     15.43 o 
   8   0   6     6840.15     6698.79    132.69 o 
   9   0   6     1918.26     1880.97     60.03 o 
  10   0   6      163.39      202.09     22.29 o 
  11   0   6      285.19      316.12     31.88 o 
  12   0   6     1038.84     1069.81     70.90 o 
  13   0   6      264.91      223.13     65.25 o 
 -13   1   6      562.97      535.56     66.00 o 
 -12   1   6     1346.36     1336.33     76.98 o 
 -11   1   6      419.65      460.26     38.49 o 
 -10   1   6      601.28      575.00     51.59 o 
  -9   1   6      919.60      909.98     38.09 o 
  -8   1   6     4679.39     4537.24     99.22 o 
  -7   1   6     2908.63     2848.90     61.61 o 
  -6   1   6     2283.74     2617.91     96.14 o 
  -5   1   6      844.34      776.46     24.38 o 
  -4   1   6     7337.75     7598.47    122.13 o 
  -3   1   6     3091.68     3336.98     47.36 o 
  -2   1   6     4654.07     4786.87     57.79 o 
  -1   1   6     1397.49     1365.48     25.67 o 
   0   1   6     3095.54     3266.66     29.11 o 
   1   1   6     1303.50     1386.73     27.01 o 
   2   1   6     4817.53     4857.24     53.61 o 
   3   1   6     3187.58     3203.14     44.50 o 
   4   1   6     7416.12     7576.28    106.61 o 
   5   1   6      769.86      796.09     30.52 o 
   6   1   6     2395.82     2404.58     49.83 o 
   7   1   6     2949.63     2821.68     60.70 o 
   8   1   6     4734.10     4707.31     97.98 o 
   9   1   6      872.90      843.38     31.56 o 
  10   1   6      586.96      605.73     32.99 o 
  11   1   6      416.93      385.96     32.10 o 
  12   1   6     1395.34     1320.17     79.64 o 
  13   1   6      565.86      557.55    139.85 o 
 -13   2   6       24.21       10.92     32.33 o 
 -12   2   6      554.62      655.88     56.33 o 
 -11   2   6      413.60      453.57     36.53 o 
 -10   2   6      823.42      730.58     44.96 o 
  -9   2   6     2144.74     2042.12     66.81 o 
  -8   2   6     3409.54     3357.21     76.51 o 
  -7   2   6     2090.30     2130.56     50.82 o 
  -6   2   6     2715.79     2649.25     55.74 o 
  -5   2   6     6162.88     6311.41     98.99 o 
  -4   2   6    20574.73    21395.08    332.63 o 
  -3   2   6      630.89      632.67     17.25 o 
  -2   2   6     8798.26     8802.20    117.35 o 
  -1   2   6     3713.95     3800.30     68.23 o 
   0   2   6    67284.18    62755.05    515.41 o 
   1   2   6     3770.70     3676.89     38.05 o 
   2   2   6     8640.36     8758.16     95.08 o 
   3   2   6      581.96      592.78     14.02 o 
   4   2   6    20732.04    21310.88    311.25 o 
   5   2   6     6107.06     5966.71    245.88 o 
   6   2   6     2641.85     2696.10     60.99 o 
   7   2   6     2074.04     2196.35     48.75 o 
   8   2   6     3433.89     3403.04     76.47 o 
   9   2   6     2173.34     2054.87     54.09 o 
  10   2   6      798.97      797.82     40.26 o 
  11   2   6      395.53      460.58     37.87 o 
  12   2   6      521.06      601.09     62.63 o 
  13   2   6       21.24        7.25     37.39 o 
 -13   3   6      191.14      248.67     56.38 o 
 -12   3   6      851.59      889.46     56.67 o 
 -11   3   6      816.55      744.14     48.28 o 
 -10   3   6      117.47      186.61     25.51 o 
  -9   3   6      926.55      938.10     49.80 o 
  -8   3   6     2074.01     1952.18     62.89 o 
  -7   3   6     1392.81     1368.48     45.01 o 
  -6   3   6     2835.43     2855.82     58.48 o 
  -5   3   6     2209.25     2382.82     54.00 o 
  -4   3   6     6057.60     5758.68    102.14 o 
  -3   3   6     1921.00     1845.84     43.69 o 
  -2   3   6    14605.95    13511.14    486.14 o 
  -1   3   6      505.52      445.14     17.36 o 
   0   3   6    16512.56    16656.71    191.93 o 
   1   3   6      483.70      441.23     17.62 o 
   2   3   6    14320.55    14500.33    213.21 o 
   3   3   6     1793.52     1912.56     35.83 o 
   4   3   6     5970.45     5812.80    163.79 o 
   5   3   6     2204.61     2404.75     43.14 o 
   6   3   6     2974.58     2866.21     55.25 o 
   7   3   6     1358.41     1439.89     37.66 o 
   8   3   6     2015.76     1902.65     52.82 o 
   9   3   6      919.37      931.80     41.19 o 
  10   3   6      154.77       92.39     29.87 o 
  11   3   6      803.39      751.39     51.54 o 
  12   3   6      830.97      993.07     85.70 o 
  13   3   6      190.27      282.13     57.14 o 
 -13   4   6      235.60      230.61     60.99 o 
 -12   4   6      362.09      295.55     39.41 o 
 -11   4   6      268.24      341.02     34.68 o 
 -10   4   6      890.51      897.30     47.05 o 
  -9   4   6      438.40      423.91     42.50 o 
  -8   4   6     2268.06     2236.35     81.48 o 
  -7   4   6     2664.97     2577.95     76.62 o 
  -6   4   6      436.31      423.16     30.13 o 
  -5   4   6      392.57      453.89     24.64 o 
  -4   4   6    25091.75    25021.25    422.66 o 
  -3   4   6     5074.26     5061.09     88.99 o 
  -2   4   6     2734.53     2760.24     55.68 o 
  -1   4   6     8020.03     9011.10    128.41 o 
   0   4   6    56026.76    55092.83    651.83 o 
   1   4   6     8349.54     8905.88    113.01 o 
   2   4   6     2682.16     2837.76     39.10 o 
   3   4   6     5112.56     5133.29     67.71 o 
   4   4   6    25040.18    25324.46    324.89 o 
   5   4   6      312.88      380.53     17.05 o 
   6   4   6      453.07      452.01     16.71 o 
   7   4   6     2671.38     2640.53     48.86 o 
   8   4   6     2254.25     2185.16     49.75 o 
   9   4   6      371.21      444.86     26.17 o 
  10   4   6      915.69      875.39     44.88 o 
  11   4   6      253.37      287.34     53.00 o 
  12   4   6      323.15      459.02     65.28 o 
  13   4   6      218.04      240.74     55.85 o 
 -13   5   6      146.55      220.09     55.45 o 
 -12   5   6      972.53     1114.64     73.55 o 
 -11   5   6      692.09      733.99     52.72 o 
 -10   5   6      379.57      362.42     50.57 o 
  -9   5   6      704.95      750.00     66.88 o 
  -8   5   6     1390.27     1543.08     65.83 o 
  -7   5   6      488.49      422.87     35.92 o 
  -6   5   6     4420.90     4747.36    109.79 o 
  -5   5   6     2104.84     2106.75     55.31 o 
  -4   5   6     2884.81     2925.00     65.29 o 
  -3   5   6      938.46     1136.72     30.98 o 
  -2   5   6    12336.95    13550.62    187.58 o 
  -1   5   6     1751.34     1776.56     31.46 o 
   0   5   6     1089.45     1123.00     24.82 o 
   1   5   6     1636.23     1801.80     28.45 o 
   2   5   6    12904.27    13255.81    161.11 o 
   3   5   6      999.74     1033.13     18.68 o 
   4   5   6     2809.77     2988.06     45.09 o 
   5   5   6     2070.69     2243.37     36.93 o 
   6   5   6     4623.41     4569.93     69.51 o 
   7   5   6      431.92      495.41     16.80 o 
   8   5   6     1428.82     1448.05     44.82 o 
   9   5   6      742.71      691.96     36.83 o 
  10   5   6      395.73      420.88     40.17 o 
  11   5   6      649.59      728.14     55.95 o 
  12   5   6     1007.44      940.68     71.53 o 
  13   5   6      145.51      218.32     82.88 o 
 -12   6   6      609.80      682.10     64.63 o 
 -11   6   6      357.29      491.35     58.93 o 
 -10   6   6      979.19      885.18     84.85 o 
  -9   6   6      404.98      424.80     68.93 o 
  -8   6   6     3710.00     3838.37    125.93 o 
  -7   6   6     2211.41     2389.29     82.70 o 
  -6   6   6     3465.44     3467.83     97.09 o 
  -5   6   6      157.82      125.45     21.27 o 
  -4   6   6     7933.49     7857.94    154.13 o 
  -3   6   6     6933.26     6942.17    135.94 o 
  -2   6   6     2144.21     2343.92     42.69 o 
  -1   6   6     2036.05     2039.61     44.91 o 
   0   6   6    15077.51    16899.31    254.37 o 
   1   6   6     1861.29     2062.18     40.09 o 
   2   6   6     2140.17     2142.27     89.71 o 
   3   6   6     7082.83     7092.41    100.71 o 
   4   6   6     7868.30     8120.78     99.89 o 
   5   6   6      103.98      133.55     10.25 o 
   6   6   6     3498.39     3433.46     50.63 o 
   7   6   6     2315.13     2169.68     50.95 o 
   8   6   6     3716.10     3778.92    100.53 o 
   9   6   6      382.83      401.89     31.11 o 
  10   6   6      956.42      909.10     57.34 o 
  11   6   6      395.23      435.64     50.51 o 
  12   6   6      594.92      611.79     58.47 o 
 -12   7   6      267.13      311.28     50.55 o 
 -11   7   6      508.48      467.98     49.00 o 
 -10   7   6     1332.53     1279.07     74.27 o 
  -9   7   6        1.57      -24.61     24.61 o 
  -8   7   6      706.38      738.31     49.51 o 
  -7   7   6     1616.13     1447.50     63.77 o 
  -6   7   6     2421.54     2370.04     77.79 o 
  -5   7   6       74.81      138.13     30.01 o 
  -4   7   6      407.84      469.67     23.82 o 
  -3   7   6      962.72     1104.37     34.60 o 
  -2   7   6      996.88     1006.76     27.03 o 
  -1   7   6      130.96      117.95     10.05 o 
   0   7   6      136.22      170.52     20.72 o 
   1   7   6       90.55      133.81     12.46 o 
   2   7   6      996.82      977.43     42.21 o 
   3   7   6      876.59     1074.22     26.46 o 
   4   7   6      466.31      445.07     16.76 o 
   5   7   6      104.02       89.25     10.00 o 
   6   7   6     2482.58     2472.32     53.41 o 
   7   7   6     1495.28     1552.36     51.98 o 
   8   7   6      778.87      731.01     36.88 o 
   9   7   6        5.25       -3.00     19.08 o 
  10   7   6     1326.69     1410.98     73.47 o 
  11   7   6      510.38      567.16     51.59 o 
  12   7   6      287.55      323.00     48.68 o 
 -12   8   6      601.01      610.03     64.67 o 
 -11   8   6      163.89      281.92     46.49 o 
 -10   8   6      205.37      249.23     40.46 o 
  -9   8   6     2145.49     2129.24     94.53 o 
  -8   8   6     2269.17     2318.23     92.98 o 
  -7   8   6      681.69      810.32     48.00 o 
  -6   8   6       92.18      197.06     31.07 o 
  -5   8   6     2900.58     2850.27     82.87 o 
  -4   8   6     2951.79     3069.86     87.35 o 
  -3   8   6     1496.33     1530.98     91.29 o 
  -2   8   6      198.75      232.53     15.15 o 
  -1   8   6     2340.72     2309.74     41.82 o 
   0   8   6      864.51      924.34     29.50 o 
   1   8   6     2302.91     2254.67     43.68 o 
   2   8   6      225.28      191.75     15.32 o 
   3   8   6     1581.36     1509.00     47.73 o 
   4   8   6     3014.83     2974.58     51.67 o 
   5   8   6     2909.21     2833.96     49.66 o 
   6   8   6      117.05      147.62     16.85 o 
   7   8   6      746.73      686.51     48.11 o 
   8   8   6     2257.67     2264.82     72.13 o 
   9   8   6     2159.68     2091.11     73.25 o 
  10   8   6      236.30      240.61     34.65 o 
  11   8   6      180.52      173.72     42.21 o 
  12   8   6      588.68      622.77     63.40 o 
 -12   9   6      208.78      400.08     57.49 o 
 -11   9   6      795.01      853.96     69.10 o 
 -10   9   6      784.06      767.29     63.71 o 
  -9   9   6      257.00      293.04     41.01 o 
  -8   9   6        8.34       20.75     23.28 o 
  -7   9   6     4288.56     4147.50    129.51 o 
  -6   9   6     1427.64     1452.37     61.19 o 
  -5   9   6      941.88      888.57     44.34 o 
  -4   9   6      276.05      268.05     21.83 o 
  -3   9   6     3103.30     3141.49     91.15 o 
  -2   9   6     2128.95     2112.79     39.73 o 
  -1   9   6      989.57      979.44     29.62 o 
   0   9   6       13.65       20.59     13.03 o 
   1   9   6      922.37     1021.00     29.72 o 
   2   9   6     2161.61     2017.93     74.86 o 
   3   9   6     3131.53     3226.61     63.31 o 
   4   9   6      240.24      299.54     18.28 o 
   5   9   6      852.05      860.24     24.25 o 
   6   9   6     1513.65     1431.11     47.35 o 
   7   9   6     4296.71     4066.70    107.27 o 
   8   9   6        9.08       11.19     20.79 o 
   9   9   6      246.73      294.71     40.37 o 
  10   9   6      805.76      791.43     59.32 o 
  11   9   6      828.55      796.03     69.90 o 
  12   9   6      223.73      297.32     53.11 o 
 -11  10   6       16.46       11.18     33.88 o 
 -10  10   6      113.51      181.33     40.70 o 
  -9  10   6     1475.58     1377.57     77.98 o 
  -8  10   6     1090.32     1032.85     59.07 o 
  -7  10   6      517.20      519.68     41.06 o 
  -6  10   6      332.84      353.02     44.35 o 
  -5  10   6     4900.13     4781.79    143.02 o 
  -4  10   6      820.90      786.23     33.08 o 
  -3  10   6     5436.15     5410.14    141.79 o 
  -2  10   6      936.44      859.25     32.01 o 
  -1  10   6     6203.70     6019.16     96.90 o 
   0  10   6     1183.50     1162.59     31.40 o 
   1  10   6     6006.74     5911.64    115.44 o 
   2  10   6      895.20      876.80     28.31 o 
   3  10   6     5328.83     5412.09    101.20 o 
   4  10   6      827.61      799.71     45.42 o 
   5  10   6     4892.33     4778.11     92.20 o 
   6  10   6      320.69      275.41     26.25 o 
   7  10   6      542.06      492.50     31.15 o 
   8  10   6     1093.38     1056.30     88.90 o 
   9  10   6     1463.30     1354.44     70.84 o 
  10  10   6      109.30      197.15     39.41 o 
  11  10   6       22.92       33.51     33.44 o 
 -11  11   6      639.51      686.00     68.97 o 
 -10  11   6      345.09      416.20     52.22 o 
  -9  11   6      716.11      655.77     58.79 o 
  -8  11   6      242.59      274.25     39.53 o 
  -7  11   6     1074.79     1085.48     63.33 o 
  -6  11   6     1564.42     1638.87     73.24 o 
  -5  11   6     1393.30     1347.66     63.43 o 
  -4  11   6      306.94      220.68     21.86 o 
  -3  11   6     4747.84     4874.88    141.57 o 
  -2  11   6     4786.12     4687.49    109.97 o 
  -1  11   6     5857.99     5775.05    107.66 o 
   0  11   6     1542.51     1580.05     41.82 o 
   1  11   6     5646.18     6043.03    123.54 o 
   2  11   6     4654.56     4627.26     92.41 o 
   3  11   6     4938.96     4816.73     96.58 o 
   4  11   6      251.48      288.93     19.14 o 
   5  11   6     1383.45     1371.63     39.73 o 
   6  11   6     1614.24     1452.49     61.41 o 
   7  11   6     1065.43     1073.32     84.70 o 
   8  11   6      235.60      275.82     41.31 o 
   9  11   6      694.21      689.20     57.29 o 
  10  11   6      355.53      405.76     50.71 o 
  11  11   6      647.88      678.19     66.86 o 
 -10  12   6      447.92      502.63     57.47 o 
  -9  12   6      845.16      840.79     65.50 o 
  -8  12   6       78.37      135.89     35.74 o 
  -7  12   6      568.16      606.83     51.86 o 
  -6  12   6     1243.15     1264.72     66.86 o 
  -5  12   6     2533.87     2500.71     95.25 o 
  -4  12   6      261.05      296.97     23.76 o 
  -3  12   6     2732.22     2776.03     96.33 o 
  -2  12   6      258.69      395.18     33.20 o 
  -1  12   6     4218.82     4389.48     88.71 o 
   0  12   6        1.33       12.77     25.53 o 
   1  12   6     4304.15     4265.47     90.87 o 
   2  12   6      308.07      338.03     21.60 o 
   3  12   6     2716.76     2615.22     63.14 o 
   4  12   6      269.63      308.77     34.30 o 
   5  12   6     2542.31     2403.07     71.58 o 
   6  12   6     1208.62     1236.86     69.20 o 
   7  12   6      590.51      591.97     51.38 o 
   8  12   6       54.19       85.35     32.15 o 
   9  12   6      839.18      833.49     64.59 o 
  10  12   6      432.34      434.77     55.73 o 
 -10  13   6      235.32      223.46     57.45 o 
  -9  13   6      125.58       72.52     38.23 o 
  -8  13   6      780.42      739.52     62.47 o 
  -7  13   6      371.75      411.51     50.62 o 
  -6  13   6      646.36      600.42     50.99 o 
  -5  13   6      965.31      821.66     80.45 o 
  -4  13   6      527.88      534.11     47.22 o 
  -3  13   6      629.85      711.28     45.75 o 
  -2  13   6      753.12      735.92     37.42 o 
  -1  13   6     2229.10     2105.81     53.19 o 
   0  13   6      338.69      292.67     32.53 o 
   1  13   6     2189.63     2172.60     59.87 o 
   2  13   6      684.21      747.95     31.21 o 
   3  13   6      683.41      632.97     28.47 o 
   4  13   6      577.81      508.31     30.97 o 
   5  13   6      904.94      915.70     51.66 o 
   6  13   6      605.71      633.99     55.27 o 
   7  13   6      428.34      412.60     43.51 o 
   8  13   6      783.37      734.14     59.47 o 
   9  13   6      120.07      102.90     39.92 o 
  10  13   6      215.50      269.62     49.23 o 
  -9  14   6      545.83      437.51     59.20 o 
  -8  14   6      395.18      456.74     53.15 o 
  -7  14   6      201.91      239.57     48.98 o 
  -6  14   6      494.08      589.95     87.69 o 
  -5  14   6     1162.03     1163.65     68.23 o 
  -4  14   6     1204.25     1124.47     63.08 o 
  -3  14   6      311.27      302.45     38.85 o 
  -2  14   6       57.69      114.90     21.56 o 
  -1  14   6      860.39      936.93     52.95 o 
   0  14   6       19.68       29.74     14.91 o 
   1  14   6      904.10      859.52     39.69 o 
   2  14   6       60.71      102.90     18.75 o 
   3  14   6      344.92      344.09     22.07 o 
   4  14   6     1159.41     1106.00     57.32 o 
   5  14   6     1134.58     1143.90     62.19 o 
   6  14   6      498.92      598.96     44.88 o 
   7  14   6      213.08      296.25     40.47 o 
   8  14   6      361.74      444.21     53.62 o 
   9  14   6      533.47      503.11     51.49 o 
  -9  15   6       23.70      104.39     58.17 o 
  -8  15   6      525.26      504.51     60.28 o 
  -7  15   6     1167.79     1182.22     79.95 o 
  -6  15   6      434.87      413.41     50.31 o 
  -5  15   6       30.18       20.29     33.21 o 
  -4  15   6      382.53      409.78     43.64 o 
  -3  15   6      742.24      622.50     78.20 o 
  -2  15   6      242.78      203.56     26.86 o 
  -1  15   6      128.01      124.36     23.15 o 
   0  15   6      106.59      143.65     25.41 o 
   1  15   6      111.87      115.75     19.67 o 
   2  15   6      239.74      235.93     28.78 o 
   3  15   6      735.81      697.79     37.29 o 
   4  15   6      401.75      397.48     39.15 o 
   5  15   6       22.86       47.80     27.04 o 
   6  15   6      417.80      472.87     46.09 o 
   7  15   6     1131.27     1225.92     76.17 o 
   8  15   6      527.59      623.63     58.47 o 
   9  15   6       25.11       23.60     40.44 o 
  -8  16   6       25.62       21.16     36.71 o 
  -7  16   6       28.98       43.78     32.17 o 
  -6  16   6      303.43      334.78     49.11 o 
  -5  16   6     2026.35     1877.69     99.19 o 
  -4  16   6        8.53       37.60     25.18 o 
  -3  16   6      545.75      600.75     69.24 o 
  -2  16   6      222.63      236.71     28.27 o 
  -1  16   6     1911.54     1681.77     95.92 o 
   0  16   6        2.01        6.64     18.26 o 
   1  16   6     1811.83     1684.11     54.75 o 
   2  16   6      215.55      208.17     23.26 o 
   3  16   6      598.78      585.86     45.80 o 
   4  16   6        9.46       -5.73     25.07 o 
   5  16   6     1999.18     1923.15     89.89 o 
   6  16   6      294.50      400.48     46.93 o 
   7  16   6       36.45       54.52     34.13 o 
   8  16   6       30.13       40.97     36.78 o 
  -7  17   6      831.78      957.96     77.33 o 
  -6  17   6       59.95       32.76     39.20 o 
  -5  17   6      149.88      188.92     42.31 o 
  -4  17   6      575.64      536.61     56.48 o 
  -3  17   6     1363.10     1295.63     77.68 o 
  -2  17   6       12.48       -4.56     21.78 o 
  -1  17   6     1029.75     1082.85     54.93 o 
   0  17   6      274.22      284.59     29.86 o 
   1  17   6     1063.01     1018.05     53.03 o 
   2  17   6       12.87        0.79     20.73 o 
   3  17   6     1324.29     1236.98     73.63 o 
   4  17   6      555.85      649.10     92.13 o 
   5  17   6      152.45      160.88     41.22 o 
   6  17   6       63.05      146.96     56.72 o 
   7  17   6      839.70      767.71     71.29 o 
  -6  18   6       49.11       84.27     39.28 o 
  -5  18   6      886.00      957.96     75.43 o 
  -4  18   6      137.90      163.24     42.06 o 
  -3  18   6      855.11      859.92     98.64 o 
  -2  18   6      282.16      264.53     42.65 o 
  -1  18   6     1398.75     1399.15     72.48 o 
   0  18   6       85.05      195.78     31.41 o 
   1  18   6     1377.10     1391.33     78.71 o 
   2  18   6      280.97      325.72     50.39 o 
   3  18   6      875.34      798.22     76.56 o 
   4  18   6      128.40      150.58     38.79 o 
   5  18   6      872.01      853.27     67.85 o 
   6  18   6       46.08       42.21     37.51 o 
  -5  19   6      185.85      200.19     49.08 o 
  -4  19   6       66.08       67.17     38.28 o 
  -3  19   6      860.08      801.59     68.65 o 
  -2  19   6      126.91      147.96     41.33 o 
  -1  19   6      729.00      615.43     85.78 o 
   0  19   6       39.02       28.92     30.07 o 
   1  19   6      743.26      704.34     60.93 o 
   2  19   6      121.30      141.29     45.45 o 
   3  19   6      873.36      784.61     78.99 o 
   4  19   6       73.24       96.32     47.51 o 
   5  19   6      192.02      184.93     67.48 o 
  -3  20   6      314.00      281.92     62.27 o 
  -2  20   6       38.94       39.60     41.56 o 
  -1  20   6      460.25      420.17     76.51 o 
   0  20   6       77.96       78.65     53.53 o 
   1  20   6      448.29      401.96     66.75 o 
   2  20   6       48.23       32.15     43.33 o 
   3  20   6      305.03      337.72     60.86 o 
   1   0   7     5823.07     6060.27    110.09 o 
   2   0   7     6209.51     6242.29     70.35 o 
   3   0   7     1963.91     2086.79     33.74 o 
   4   0   7     7354.61     7472.06    109.41 o 
   5   0   7     4032.04     4170.62     81.16 o 
   6   0   7     1980.02     2066.51     45.84 o 
   7   0   7      227.19      241.78     32.65 o 
   8   0   7     2194.72     2334.33     59.99 o 
   9   0   7     1192.05     1133.17     41.13 o 
  10   0   7      742.03      713.37     36.61 o 
  11   0   7       18.92       -0.03     21.31 o 
  12   0   7      446.59      416.12     45.08 o 
  13   0   7      130.88      174.38     51.28 o 
 -13   1   7      152.68      172.15     55.46 o 
 -12   1   7     1192.93     1123.16     72.78 o 
 -11   1   7      787.14      839.11     48.12 o 
 -10   1   7      154.35      158.76     21.67 o 
  -9   1   7     1359.08     1408.28     68.36 o 
  -8   1   7     5986.53     6159.24    126.40 o 
  -7   1   7     1476.53     1508.65     41.30 o 
  -6   1   7     1900.58     1846.63     45.02 o 
  -5   1   7     6280.49     6443.33    117.80 o 
  -4   1   7    18899.86    18979.24    270.41 o 
  -3   1   7     3838.83     3740.43     55.54 o 
  -2   1   7     2502.69     2693.10     39.62 o 
  -1   1   7     8026.49     8277.22     92.82 o 
   0   1   7    32293.62    30010.13    786.02 o 
   1   1   7     7657.55     8378.37     98.41 o 
   2   1   7     2395.62     2689.83     30.51 o 
   3   1   7     3895.95     3781.31     52.96 o 
   4   1   7    19203.10    18965.94    263.18 o 
   5   1   7     6164.02     6302.35    114.25 o 
   6   1   7     1840.54     1937.72     44.20 o 
   7   1   7     1484.42     1477.68     40.39 o 
   8   1   7     6119.66     5818.99    120.85 o 
   9   1   7     1353.71     1416.56     48.31 o 
  10   1   7      150.70      151.59     21.67 o 
  11   1   7      808.90      777.97     51.47 o 
  12   1   7     1220.84     1088.04     81.72 o 
  13   1   7      159.00      143.54     50.38 o 
 -13   2   7      251.78      355.34     81.45 o 
 -12   2   7      864.91      786.81     64.96 o 
 -11   2   7      322.91      363.71     49.10 o 
 -10   2   7      160.28      168.53     49.69 o 
  -9   2   7      451.70      461.08     27.51 o 
  -8   2   7     1948.45     1862.51     53.15 o 
  -7   2   7     1870.87     1825.69     47.78 o 
  -6   2   7     2200.97     2088.46     48.89 o 
  -5   2   7     1376.80     1332.81     32.74 o 
  -4   2   7     3471.13     3365.40     65.51 o 
  -3   2   7      967.22     1031.70     26.02 o 
  -2   2   7     4199.26     4310.75     63.44 o 
  -1   2   7     2285.50     2333.81     67.22 o 
   0   2   7     3587.56     3446.34     36.05 o 
   1   2   7     2244.01     2322.71     33.27 o 
   2   2   7     4437.33     4088.35     45.25 o 
   3   2   7     1056.31     1035.99     22.79 o 
   4   2   7     3308.21     3182.88     78.65 o 
   5   2   7     1282.50     1279.79     46.22 o 
   6   2   7     2315.57     2198.27     48.12 o 
   7   2   7     1830.83     1788.88     47.36 o 
   8   2   7     1840.25     1952.97     54.35 o 
   9   2   7      435.90      453.43     29.10 o 
  10   2   7      173.29      193.36     26.43 o 
  11   2   7      310.60      306.42     47.37 o 
  12   2   7      854.84      966.40     88.33 o 
  13   2   7      233.40      313.33     64.75 o 
 -13   3   7       47.28      112.07     47.47 o 
 -12   3   7      153.94      125.97     38.19 o 
 -11   3   7      291.98      359.44     36.29 o 
 -10   3   7      823.00      824.68     53.19 o 
  -9   3   7     1097.49     1094.06     62.43 o 
  -8   3   7     3041.19     3011.31     75.10 o 
  -7   3   7     1844.89     1933.13     52.76 o 
  -6   3   7     2972.08     2899.17     61.35 o 
  -5   3   7     2092.91     2114.40     51.02 o 
  -4   3   7    19655.53    19523.04    382.07 o 
  -3   3   7     4590.74     4181.53    213.75 o 
  -2   3   7     5412.77     5576.03     85.86 o 
  -1   3   7     1710.58     1763.04     28.80 o 
   0   3   7    85618.29    83235.70    947.89 o 
   1   3   7     1766.42     1619.34     21.77 o 
   2   3   7     5186.74     5615.74     68.55 o 
   3   3   7     4604.08     4500.11     62.35 o 
   4   3   7    19835.46    19645.25    269.19 o 
   5   3   7     2124.16     2079.79     46.50 o 
   6   3   7     2909.46     2966.80     58.85 o 
   7   3   7     1934.11     1877.88     50.31 o 
   8   3   7     3121.13     3003.24     77.50 o 
   9   3   7     1118.31     1095.30     43.90 o 
  10   3   7      805.86      872.68     45.58 o 
  11   3   7      320.89      272.82     42.00 o 
  12   3   7      148.61      210.32     47.90 o 
  13   3   7       54.37      103.48     47.59 o 
 -13   4   7      156.11      156.99     52.49 o 
 -12   4   7     1351.50     1237.93    103.84 o 
 -11   4   7      661.29      724.12     46.25 o 
 -10   4   7       43.12       10.31     24.28 o 
  -9   4   7      216.69      278.28     32.58 o 
  -8   4   7     2783.68     2801.59     95.89 o 
  -7   4   7      444.06      459.13     31.28 o 
  -6   4   7     3109.21     3173.86     80.82 o 
  -5   4   7     1140.57     1250.13     40.09 o 
  -4   4   7     3822.84     3868.06     79.39 o 
  -3   4   7      926.90      993.41     32.41 o 
  -2   4   7    12887.00    12594.26    226.33 o 
  -1   4   7     1035.83      980.69     37.01 o 
   0   4   7     3096.95     3007.71     43.36 o 
   1   4   7     1065.20      941.19     19.24 o 
   2   4   7    12781.13    12887.21    146.54 o 
   3   4   7      905.26      973.75     19.42 o 
   4   4   7     3805.82     3975.81     62.25 o 
   5   4   7     1285.43     1288.25     37.41 o 
   6   4   7     2958.80     3074.22     54.82 o 
   7   4   7      408.08      471.71     20.26 o 
   8   4   7     2798.99     2734.12     56.34 o 
   9   4   7      238.00      243.82     23.09 o 
  10   4   7       27.49       15.17     23.42 o 
  11   4   7      662.24      588.01     89.80 o 
  12   4   7     1334.66     1315.61     77.27 o 
  13   4   7      161.91      185.50     58.42 o 
 -12   5   7      278.76      318.28     48.28 o 
 -11   5   7      356.40      390.77     41.37 o 
 -10   5   7     1128.69     1080.49     93.12 o 
  -9   5   7      487.73      513.82     42.10 o 
  -8   5   7     2377.33     2188.28     85.70 o 
  -7   5   7     3487.79     3483.68     97.12 o 
  -6   5   7     1290.61     1244.32     44.32 o 
  -5   5   7       80.43      119.10     15.67 o 
  -4   5   7     5833.31     5523.42    109.56 o 
  -3   5   7    11082.31    11650.48    200.33 o 
  -2   5   7       74.72       83.87     15.02 o 
  -1   5   7     1744.79     1829.73     34.34 o 
   0   5   7     9296.47     9201.82    123.08 o 
   1   5   7     1660.38     1877.88     34.17 o 
   2   5   7       79.05       62.56      8.24 o 
   3   5   7    11256.50    11593.76    185.17 o 
   4   5   7     5826.10     5648.62     77.15 o 
   5   5   7      106.52       87.91     10.94 o 
   6   5   7     1299.29     1255.39     31.01 o 
   7   5   7     3609.11     3463.77     61.82 o 
   8   5   7     2252.63     2296.21     52.49 o 
   9   5   7      445.78      486.01     35.09 o 
  10   5   7     1127.51     1121.11     53.73 o 
  11   5   7      388.31      376.51     64.85 o 
  12   5   7      250.66      356.69     46.36 o 
 -12   6   7      677.41      579.29     61.81 o 
 -11   6   7      469.59      484.64     43.67 o 
 -10   6   7      754.39      683.52     56.09 o 
  -9   6   7      570.81      621.48     57.94 o 
  -8   6   7     1393.87     1411.86     66.42 o 
  -7   6   7      187.58      253.95     29.49 o 
  -6   6   7     1610.98     1497.51     58.23 o 
  -5   6   7     1318.50     1378.34     44.92 o 
  -4   6   7      451.17      454.57     24.43 o 
  -3   6   7     1462.10     1561.89     40.34 o 
  -2   6   7     2206.20     2157.21     42.78 o 
  -1   6   7      616.45      611.03     18.75 o 
   0   6   7       67.25       69.42      8.76 o 
   1   6   7      532.84      642.70     22.09 o 
   2   6   7     2036.18     2187.96     36.65 o 
   3   6   7     1469.45     1532.92     46.31 o 
   4   6   7      501.42      454.29     15.23 o 
   5   6   7     1345.67     1337.55     25.35 o 
   6   6   7     1480.17     1529.75     50.44 o 
   7   6   7      141.18      176.42     20.65 o 
   8   6   7     1436.22     1450.94     53.01 o 
   9   6   7      593.75      611.46     42.04 o 
  10   6   7      732.52      824.87     49.16 o 
  11   6   7      443.56      556.21     69.82 o 
  12   6   7      670.13      665.04     76.40 o 
 -12   7   7      747.58      765.60     70.33 o 
 -11   7   7      334.58      372.86     50.17 o 
 -10   7   7      389.67      414.75     46.54 o 
  -9   7   7      946.42      919.50     54.14 o 
  -8   7   7     2861.13     2771.09    103.13 o 
  -7   7   7     1621.00     1538.71     68.79 o 
  -6   7   7      542.40      535.54     37.29 o 
  -5   7   7      729.06      600.76     32.98 o 
  -4   7   7     1663.94     1732.91     50.02 o 
  -3   7   7     1981.25     2006.69     50.16 o 
  -2   7   7      225.39      263.23     16.45 o 
  -1   7   7      747.92      891.07     27.10 o 
   0   7   7        7.76       32.53     10.04 o 
   1   7   7      811.81      818.10     26.38 o 
   2   7   7      259.55      269.12     12.42 o 
   3   7   7     1933.40     2049.80     60.98 o 
   4   7   7     1636.55     1630.18     30.50 o 
   5   7   7      660.87      698.01     33.31 o 
   6   7   7      536.46      517.94     27.69 o 
   7   7   7     1647.42     1691.25     55.97 o 
   8   7   7     2798.88     2749.14     82.10 o 
   9   7   7      900.89      881.49     45.51 o 
  10   7   7      374.49      409.03     36.22 o 
  11   7   7      363.91      391.35     47.42 o 
  12   7   7      736.09      877.69     68.43 o 
 -12   8   7      238.39      295.55     51.80 o 
 -11   8   7      926.56     1000.59     73.28 o 
 -10   8   7     1859.62     1982.04     97.22 o 
  -9   8   7      180.82      222.58     57.40 o 
  -8   8   7      107.48      159.82     30.36 o 
  -7   8   7     2082.30     2065.07     81.85 o 
  -6   8   7     1977.91     2009.83     77.02 o 
  -5   8   7      474.77      462.45     32.53 o 
  -4   8   7      127.65      139.81     19.88 o 
  -3   8   7      910.05      863.65     33.32 o 
  -2   8   7      280.65      355.85     17.85 o 
  -1   8   7      129.14      173.43     25.76 o 
   0   8   7       91.21      118.23     12.50 o 
   1   8   7       94.97      148.54     17.91 o 
   2   8   7      377.71      302.55     14.98 o 
   3   8   7      847.80      834.97     48.55 o 
   4   8   7      114.84      151.51     13.06 o 
   5   8   7      429.74      459.89     18.47 o 
   6   8   7     2044.77     1993.47     51.09 o 
   7   8   7     2053.27     2006.29     65.17 o 
   8   8   7      138.65      114.42     22.68 o 
   9   8   7      169.99      180.14     29.58 o 
  10   8   7     1892.21     1874.92     88.22 o 
  11   8   7      935.94     1043.47    101.83 o 
  12   8   7      253.31      278.25     51.75 o 
 -11   9   7      135.56      171.28     44.44 o 
 -10   9   7      190.79      190.49     42.66 o 
  -9   9   7     1877.34     2034.55     90.16 o 
  -8   9   7     1560.09     1551.40     76.25 o 
  -7   9   7      192.68      226.77     40.58 o 
  -6   9   7      690.02      644.19     53.86 o 
  -5   9   7     4120.71     4042.60    123.68 o 
  -4   9   7     2550.16     2562.34     84.94 o 
  -3   9   7     1125.07     1233.04     49.99 o 
  -2   9   7      194.83      167.47     16.75 o 
  -1   9   7     3767.57     3833.02     74.44 o 
   0   9   7      392.24      366.69     33.01 o 
   1   9   7     3810.11     3681.18    135.68 o 
   2   9   7      161.10      158.11     14.18 o 
   3   9   7     1122.71     1133.13     35.38 o 
   4   9   7     2609.70     2661.40     51.65 o 
   5   9   7     4164.98     4013.11     72.64 o 
   6   9   7      629.70      648.18     33.60 o 
   7   9   7      183.28      190.72     27.52 o 
   8   9   7     1571.96     1522.24     59.70 o 
   9   9   7     1869.11     1933.32     89.58 o 
  10   9   7      191.39      258.04     41.86 o 
  11   9   7      132.24      137.01     40.33 o 
 -11  10   7      515.84      510.39     69.78 o 
 -10  10   7      810.86      784.51     65.27 o 
  -9  10   7      695.50      644.12     58.03 o 
  -8  10   7       48.84       34.55     31.63 o 
  -7  10   7     3475.91     3344.74    124.73 o 
  -6  10   7     1527.41     1703.61     72.87 o 
  -5  10   7     1518.02     1449.92     62.43 o 
  -4  10   7     1334.81     1288.74     45.88 o 
  -3  10   7     3910.24     3874.75    117.15 o 
  -2  10   7     4708.08     4749.32    103.38 o 
  -1  10   7     2754.75     2699.59     58.45 o 
   0  10   7      357.85      377.23     24.19 o 
   1  10   7     2667.32     2828.10     65.10 o 
   2  10   7     4697.20     4803.55     92.30 o 
   3  10   7     3950.62     4024.59     81.54 o 
   4  10   7     1246.45     1343.52     38.80 o 
   5  10   7     1428.91     1462.12     36.42 o 
   6  10   7     1586.35     1570.13     53.35 o 
   7  10   7     3533.91     3509.13     96.49 o 
   8  10   7       40.34       56.19     27.68 o 
   9  10   7      669.76      740.05     54.37 o 
  10  10   7      850.13      756.14     61.74 o 
  11  10   7      546.64      558.81     58.46 o 
 -11  11   7       92.07      147.67     45.56 o 
 -10  11   7      240.64      260.35     46.49 o 
  -9  11   7      770.87      674.71     73.09 o 
  -8  11   7      733.92      738.88     72.92 o 
  -7  11   7       85.92      178.66     65.86 o 
  -6  11   7      588.08      676.92     48.20 o 
  -5  11   7     5924.82     5774.31    173.12 o 
  -4  11   7     2375.72     2303.20     69.00 o 
  -3  11   7     2050.17     2068.30     76.03 o 
  -2  11   7     2039.92     2027.11     66.33 o 
  -1  11   7    10171.08    10126.84    183.68 o 
   0  11   7     1201.27     1227.97     40.07 o 
   1  11   7    10303.92    10173.41    186.13 o 
   2  11   7     2102.99     1966.41     51.64 o 
   3  11   7     2085.61     2070.99     54.23 o 
   4  11   7     2320.57     2341.45     58.90 o 
   5  11   7     5900.10     5654.95    133.29 o 
   6  11   7      574.96      617.19     42.54 o 
   7  11   7       85.98       84.93     22.44 o 
   8  11   7      722.90      800.67     54.61 o 
   9  11   7      755.40      746.27     57.39 o 
  10  11   7      236.93      225.20     43.79 o 
  11  11   7       82.91      133.14     43.10 o 
 -10  12   7      349.11      348.97     48.38 o 
  -9  12   7      272.47      267.75     47.10 o 
  -8  12   7      265.58      359.09     57.09 o 
  -7  12   7      743.37      785.75     56.29 o 
  -6  12   7     1177.47     1142.77     66.25 o 
  -5  12   7      896.91      903.21     55.60 o 
  -4  12   7      763.60      680.50     37.29 o 
  -3  12   7     1888.82     2003.06     80.14 o 
  -2  12   7     1771.77     1874.57     61.86 o 
  -1  12   7     7228.05     6991.91    138.86 o 
   0  12   7      141.37      174.07     18.84 o 
   1  12   7     7230.13     7322.08    145.03 o 
   2  12   7     1827.05     1828.38     61.35 o 
   3  12   7     1990.35     2003.59     54.80 o 
   4  12   7      755.31      699.90     30.51 o 
   5  12   7      824.36      874.58     45.31 o 
   6  12   7     1156.85     1166.94     72.39 o 
   7  12   7      783.13      750.00     67.98 o 
   8  12   7      269.42      276.19     41.54 o 
   9  12   7      258.30      306.18     43.42 o 
  10  12   7      340.89      373.29     51.07 o 
 -10  13   7      354.21      372.28     57.58 o 
  -9  13   7      494.62      513.79     58.25 o 
  -8  13   7      344.07      401.72     49.19 o 
  -7  13   7      294.65      295.93     43.85 o 
  -6  13   7      935.31      935.99     59.11 o 
  -5  13   7     3197.36     3236.99    121.35 o 
  -4  13   7      418.47      398.49     39.75 o 
  -3  13   7     1558.71     1693.23     73.56 o 
  -2  13   7     1963.53     1915.39     64.58 o 
  -1  13   7     4321.38     4189.46     93.01 o 
   0  13   7     1243.13     1166.17     38.39 o 
   1  13   7     4256.38     4133.43     93.24 o 
   2  13   7     1910.01     1906.02     54.23 o 
   3  13   7     1552.67     1633.39     48.00 o 
   4  13   7      378.66      381.43     28.36 o 
   5  13   7     3163.07     3073.29     91.40 o 
   6  13   7      978.80      962.21     57.05 o 
   7  13   7      296.27      303.80     39.48 o 
   8  13   7      328.57      383.94     47.32 o 
   9  13   7      499.61      494.48     55.49 o 
  10  13   7      371.36      431.66     54.94 o 
  -9  14   7       49.34       42.43     36.43 o 
  -8  14   7      326.58      344.70     50.39 o 
  -7  14   7      955.63      961.25     70.12 o 
  -6  14   7      279.99      344.53     46.39 o 
  -5  14   7       49.04       21.30     26.47 o 
  -4  14   7      686.98      719.88     53.22 o 
  -3  14   7     1737.10     1738.03     76.88 o 
  -2  14   7       25.08       16.83     20.20 o 
  -1  14   7      420.05      392.14     32.06 o 
   0  14   7      466.01      462.72     29.11 o 
   1  14   7      393.75      418.75     25.42 o 
   2  14   7       25.86       64.35     20.30 o 
   3  14   7     1751.63     1779.08     55.64 o 
   4  14   7      705.85      715.24     38.42 o 
   5  14   7       40.38       75.28     42.90 o 
   6  14   7      256.75      256.35     39.01 o 
   7  14   7      935.70      989.02     66.23 o 
   8  14   7      304.57      357.31     57.28 o 
   9  14   7       46.67       35.01     34.06 o 
  -8  15   7       35.90       -1.99     34.03 o 
  -7  15   7       51.32       61.20     29.35 o 
  -6  15   7      424.91      384.84     49.95 o 
  -5  15   7     1808.76     1911.76     94.64 o 
  -4  15   7      116.28      158.92     34.31 o 
  -3  15   7      435.70      513.75     45.62 o 
  -2  15   7      717.54      695.26     42.36 o 
  -1  15   7     2038.32     1986.55     70.85 o 
   0  15   7      176.79      310.90     30.11 o 
   1  15   7     1975.89     2028.04     61.52 o 
   2  15   7      733.21      702.51     39.07 o 
   3  15   7      459.45      457.11     29.43 o 
   4  15   7      122.31      116.54     30.91 o 
   5  15   7     1785.21     1768.73     86.31 o 
   6  15   7      428.87      454.18     47.68 o 
   7  15   7       51.82       59.70     33.62 o 
   8  15   7       42.30       41.29     34.16 o 
  -8  16   7      438.24      445.03     85.39 o 
  -7  16   7      953.49      884.13     78.40 o 
  -6  16   7       33.31        4.50     31.31 o 
  -5  16   7      157.76      264.82     46.37 o 
  -4  16   7      481.93      407.79     48.28 o 
  -3  16   7     1635.37     1677.69     84.61 o 
  -2  16   7        8.53       -2.00     21.56 o 
  -1  16   7      886.70      939.30     51.46 o 
   0  16   7      128.08      170.60     26.37 o 
   1  16   7      953.51      898.68     40.25 o 
   2  16   7        9.96        8.17     16.99 o 
   3  16   7     1612.12     1534.38     76.73 o 
   4  16   7      446.73      443.04     43.47 o 
   5  16   7      182.45      242.58     38.79 o 
   6  16   7       35.21       14.92     28.21 o 
   7  16   7      974.77     1022.42     71.38 o 
   8  16   7      421.31      504.97     88.82 o 
  -7  17   7       25.25      -30.53     35.99 o 
  -6  17   7      273.27      335.37     52.06 o 
  -5  17   7     1461.87     1386.23     82.86 o 
  -4  17   7      148.20      195.21     47.49 o 
  -3  17   7      465.35      468.29     52.59 o 
  -2  17   7      327.71      346.49     37.94 o 
  -1  17   7     1459.01     1489.08     72.06 o 
   0  17   7        4.52       12.36     19.58 o 
   1  17   7     1423.53     1387.19     64.47 o 
   2  17   7      312.71      342.68     46.27 o 
   3  17   7      481.86      589.12     50.25 o 
   4  17   7      155.49      217.62     39.43 o 
   5  17   7     1434.82     1365.23     81.76 o 
   6  17   7      265.38      271.36     46.01 o 
   7  17   7       28.11       10.23     32.73 o 
  -6  18   7       50.82       57.91     37.95 o 
  -5  18   7      215.12      214.81     52.00 o 
  -4  18   7       64.55       31.02     36.35 o 
  -3  18   7     1339.54     1301.06     83.50 o 
  -2  18   7       31.62       37.55     34.47 o 
  -1  18   7      675.99      609.82     70.25 o 
   0  18   7      148.25      137.51     31.24 o 
   1  18   7      702.03      664.60     47.07 o 
   2  18   7       28.16       68.37     36.35 o 
   3  18   7     1340.24     1348.17     93.39 o 
   4  18   7       77.81       35.36     30.84 o 
   5  18   7      234.76      355.98     46.98 o 
   6  18   7       51.33       15.84     34.74 o 
  -4  19   7       47.34      113.39     52.53 o 
  -3  19   7      457.53      411.60     55.30 o 
  -2  19   7      111.32      280.88     67.11 o 
  -1  19   7      947.47     1044.99    111.77 o 
   0  19   7       57.93       23.94     29.52 o 
   1  19   7      968.78      901.85     70.06 o 
   2  19   7      129.03       85.05     47.38 o 
   3  19   7      437.41      383.65     63.00 o 
   4  19   7       44.11       70.96     45.71 o 
  -2  20   7        1.09      -36.25     36.25 o 
  -1  20   7      117.03      101.51     55.58 o 
   0  20   7      144.22       66.23     54.50 o 
   1  20   7      120.67       68.90     33.16 o 
   2  20   7        1.78       14.38     40.53 o 
   0   0   8    21163.74    21765.15    313.60 o 
   1   0   8     1660.52     1705.03     30.10 o 
   2   0   8     1476.68     1488.13     23.91 o 
   3   0   8     6832.73     6766.63     92.20 o 
   4   0   8    14012.90    13707.50    199.13 o 
   5   0   8      437.02      458.17     19.61 o 
   6   0   8      574.62      620.20     28.84 o 
   7   0   8     3960.05     3929.77     85.93 o 
   8   0   8     3717.92     3828.00     87.49 o 
   9   0   8      151.63      181.88     22.21 o 
  10   0   8        2.37       27.02     16.29 o 
  11   0   8      686.08      679.24     52.29 o 
  12   0   8     1168.30     1135.02     74.03 o 
  13   0   8       34.72       31.02     39.87 o 
 -13   1   8       74.95      106.54     49.80 o 
 -12   1   8      439.19      432.11     51.01 o 
 -11   1   8       32.77       57.90     24.03 o 
 -10   1   8     1145.70     1201.06     59.30 o 
  -9   1   8      350.76      364.27     25.86 o 
  -8   1   8     1017.46      945.53     36.59 o 
  -7   1   8      389.28      338.83     38.25 o 
  -6   1   8     3323.01     3326.62     70.45 o 
  -5   1   8      830.09      713.46     22.84 o 
  -4   1   8      911.60      914.38     25.18 o 
  -3   1   8      572.49      491.39     15.96 o 
  -2   1   8     5119.85     4745.83     65.13 o 
  -1   1   8      295.47      194.79     12.55 o 
   0   1   8      543.82      629.71     15.06 o 
   1   1   8      231.94      226.83      8.30 o 
   2   1   8     5107.95     4713.09     63.37 o 
   3   1   8      503.62      547.53     22.12 o 
   4   1   8      884.93      958.68     37.83 o 
   5   1   8      757.70      754.69     22.74 o 
   6   1   8     3267.29     3303.88     75.31 o 
   7   1   8      377.75      357.71     26.43 o 
   8   1   8      947.77     1020.62     38.24 o 
   9   1   8      333.10      322.76     28.45 o 
  10   1   8     1149.16     1197.92     44.10 o 
  11   1   8       40.72       19.67     21.86 o 
  12   1   8      402.05      421.76     60.29 o 
  13   1   8       76.62      108.07     63.07 o 
 -13   2   8      119.81      140.76     67.77 o 
 -12   2   8      566.89      567.00     57.10 o 
 -11   2   8      531.23      508.89     40.53 o 
 -10   2   8     1097.18      964.75     56.16 o 
  -9   2   8     1041.03     1084.61     40.64 o 
  -8   2   8     3611.16     3563.23     87.78 o 
  -7   2   8     2666.95     2709.09     65.03 o 
  -6   2   8     1394.29     1469.39     39.49 o 
  -5   2   8     2179.09     2252.24     55.07 o 
  -4   2   8    23274.75    23879.01    396.21 o 
  -3   2   8    11458.90    11728.53    180.67 o 
  -2   2   8     1528.96     1760.75     31.85 o 
  -1   2   8     4945.00     5071.34     70.18 o 
   0   2   8    48862.07    45375.69   1158.01 o 
   1   2   8     5045.42     5023.00     67.21 o 
   2   2   8     1604.49     1630.60     35.56 o 
   3   2   8    11533.01    11869.64    143.01 o 
   4   2   8    23084.05    24017.21    313.46 o 
   5   2   8     2214.29     2271.50     46.82 o 
   6   2   8     1410.49     1426.82     42.42 o 
   7   2   8     2789.19     2747.78     64.29 o 
   8   2   8     3530.52     3635.76     82.28 o 
   9   2   8     1026.86     1077.18     40.96 o 
  10   2   8     1050.39     1002.15     39.11 o 
  11   2   8      568.47      461.46     38.26 o 
  12   2   8      554.16      675.00     69.91 o 
  13   2   8      128.16      141.60    130.32 o 
 -12   3   8     1409.19     1410.62     87.12 o 
 -11   3   8      537.29      482.74     41.00 o 
 -10   3   8        6.60       76.04     25.78 o 
  -9   3   8      321.36      264.24     29.14 o 
  -8   3   8     3931.63     3951.32     93.14 o 
  -7   3   8     1580.22     1468.74     47.97 o 
  -6   3   8     1592.95     1546.35     48.91 o 
  -5   3   8     1015.51     1022.64     34.89 o 
  -4   3   8     3231.13     3129.96     80.35 o 
  -3   3   8     6863.17     7022.33    117.64 o 
  -2   3   8    21227.98    21852.64    326.04 o 
  -1   3   8     3512.71     3702.37     76.06 o 
   0   3   8      297.82      316.43     12.03 o 
   1   3   8     3514.23     3576.75     49.26 o 
   2   3   8    21353.82    21786.04    238.21 o 
   3   3   8     6806.58     7134.94     97.84 o 
   4   3   8     3304.83     3203.35     54.95 o 
   5   3   8     1124.07     1081.47     33.16 o 
   6   3   8     1591.75     1580.14     50.86 o 
   7   3   8     1540.77     1613.35     51.53 o 
   8   3   8     3986.32     3785.36     96.03 o 
   9   3   8      304.64      300.94     27.80 o 
  10   3   8       21.03       14.85     18.23 o 
  11   3   8      510.16      472.08     46.14 o 
  12   3   8     1442.81     1447.05     97.99 o 
 -12   4   8       83.83       69.90     32.51 o 
 -11   4   8      456.52      446.46     51.01 o 
 -10   4   8     1894.72     1915.59     89.19 o 
  -9   4   8      433.64      384.71     38.77 o 
  -8   4   8     1282.47     1196.59     66.89 o 
  -7   4   8     2892.17     2890.36     90.41 o 
  -6   4   8     2941.07     3040.16    103.27 o 
  -5   4   8     2297.44     2390.27     60.40 o 
  -4   4   8    15015.48    14932.06    312.33 o 
  -3   4   8     8109.62     8128.83    166.85 o 
  -2   4   8     1978.87     2230.44     58.83 o 
  -1   4   8     2804.90     2602.62     44.39 o 
   0   4   8    15147.25    14954.54    187.45 o 
   1   4   8     2713.61     2585.57     36.00 o 
   2   4   8     2080.77     2128.11     35.03 o 
   3   4   8     8114.47     8230.23    106.00 o 
   4   4   8    14855.84    14733.84    305.81 o 
   5   4   8     2355.49     2323.26     59.66 o 
   6   4   8     2819.20     2930.97     59.57 o 
   7   4   8     2991.10     2911.79     58.53 o 
   8   4   8     1213.30     1221.43     33.93 o 
   9   4   8      437.50      436.18     24.03 o 
  10   4   8     1819.90     1960.55     76.09 o 
  11   4   8      485.58      507.03     60.97 o 
  12   4   8       93.39      163.61     43.63 o 
 -12   5   8     1488.48     1344.47    128.77 o 
 -11   5   8      418.70      460.88     48.94 o 
 -10   5   8      213.27      263.90     38.29 o 
  -9   5   8      371.76      450.01     52.37 o 
  -8   5   8     3516.87     3422.77    115.94 o 
  -7   5   8      137.85      133.75     32.48 o 
  -6   5   8     1673.52     1717.00     56.10 o 
  -5   5   8     1597.55     1580.67     48.31 o 
  -4   5   8     3108.31     3123.94     71.91 o 
  -3   5   8      304.17      369.36     19.26 o 
  -2   5   8     7443.62     7445.89    130.82 o 
  -1   5   8     2583.13     2849.79     56.12 o 
   0   5   8     5185.61     6037.43     86.07 o 
   1   5   8     2643.42     2802.73     51.98 o 
   2   5   8     7121.28     7507.63    100.94 o 
   3   5   8      372.30      354.53     13.43 o 
   4   5   8     3110.90     3108.32     53.15 o 
   5   5   8     1625.79     1552.71     31.83 o 
   6   5   8     1574.83     1692.25     38.86 o 
   7   5   8      110.23      157.59     14.65 o 
   8   5   8     3552.48     3438.09     79.44 o 
   9   5   8      377.27      358.00     31.44 o 
  10   5   8      250.88      272.25     42.59 o 
  11   5   8      404.27      304.35     46.00 o 
  12   5   8     1505.87     1411.05    102.35 o 
 -12   6   8      288.48      287.24     52.98 o 
 -11   6   8      508.22      631.77     55.41 o 
 -10   6   8      424.62      474.89     50.38 o 
  -9   6   8      422.79      429.02     43.96 o 
  -8   6   8     1294.15     1170.91     80.17 o 
  -7   6   8     2075.46     2167.15     71.74 o 
  -6   6   8      985.74      988.24     43.71 o 
  -5   6   8      362.66      437.94     26.51 o 
  -4   6   8     1030.23      995.34     40.28 o 
  -3   6   8     1798.93     2007.33     50.06 o 
  -2   6   8      378.60      379.12     16.70 o 
  -1   6   8      600.77      666.42     20.81 o 
   0   6   8      662.98      664.17     19.24 o 
   1   6   8      595.72      643.52     20.04 o 
   2   6   8      372.11      366.99     13.66 o 
   3   6   8     1975.61     1890.49     34.51 o 
   4   6   8     1030.79     1042.45     25.57 o 
   5   6   8      365.10      371.59     16.04 o 
   6   6   8      991.75     1028.71     27.86 o 
   7   6   8     2214.38     2086.61     49.30 o 
   8   6   8     1251.09     1186.26     48.24 o 
   9   6   8      433.92      427.41     34.12 o 
  10   6   8      442.39      474.54     38.83 o 
  11   6   8      546.97      510.48     44.29 o 
  12   6   8      276.62      326.43     51.09 o 
 -12   7   8      504.42      494.12     60.15 o 
 -11   7   8      576.12      586.69     59.84 o 
 -10   7   8     1000.38     1074.22     68.60 o 
  -9   7   8     1200.38     1179.28     68.23 o 
  -8   7   8      407.96      494.63     47.90 o 
  -7   7   8      368.85      414.32     36.24 o 
  -6   7   8      919.89      887.96     37.03 o 
  -5   7   8     1022.99      964.41     40.52 o 
  -4   7   8      156.53      229.99     26.14 o 
  -3   7   8       63.55       63.12     15.35 o 
  -2   7   8        6.61       29.43     17.78 o 
  -1   7   8      719.31      687.44     22.91 o 
   0   7   8      123.88      150.70     12.98 o 
   1   7   8      655.43      733.13     29.45 o 
   2   7   8       23.50       29.00      8.53 o 
   3   7   8       69.58       89.46     14.47 o 
   4   7   8      182.23      189.13     19.19 o 
   5   7   8      974.10      897.01     30.41 o 
   6   7   8      913.63      877.16     28.33 o 
   7   7   8      424.10      332.47     23.00 o 
   8   7   8      415.01      406.77     31.61 o 
   9   7   8     1172.15     1190.40     50.60 o 
  10   7   8     1007.10      962.54     57.47 o 
  11   7   8      593.74      666.59     56.71 o 
  12   7   8      505.12      495.86     91.69 o 
 -12   8   8      651.76      578.31     76.53 o 
 -11   8   8      329.89      375.81     51.77 o 
 -10   8   8      426.05      393.23     48.27 o 
  -9   8   8     1422.50     1569.59     80.97 o 
  -8   8   8     1545.30     1576.87     76.12 o 
  -7   8   8      848.30      839.69     50.33 o 
  -6   8   8      895.16      887.33     49.59 o 
  -5   8   8     2462.82     2586.85     74.67 o 
  -4   8   8      898.55      917.93     38.60 o 
  -3   8   8      297.18      287.52     21.74 o 
  -2   8   8      210.04      239.73     19.10 o 
  -1   8   8      824.66      897.84     27.96 o 
   0   8   8       66.56       54.83     23.62 o 
   1   8   8      801.51      879.35     49.48 o 
   2   8   8      183.57      245.98     18.56 o 
   3   8   8      280.77      250.28     26.62 o 
   4   8   8      936.54      913.53     41.96 o 
   5   8   8     2454.47     2453.26     55.71 o 
   6   8   8      819.54      855.86     28.23 o 
   7   8   8      845.26      791.90     38.76 o 
   8   8   8     1530.38     1607.67     62.73 o 
   9   8   8     1432.04     1353.15     61.61 o 
  10   8   8      376.06      418.56     46.38 o 
  11   8   8      340.71      401.53     55.45 o 
  12   8   8      624.64      624.90     73.57 o 
 -11   9   8      643.11      692.19     65.31 o 
 -10   9   8     1170.34     1199.13     76.57 o 
  -9   9   8      970.21      953.59     66.34 o 
  -8   9   8      220.70      235.92     37.62 o 
  -7   9   8     2308.78     2425.57    101.01 o 
  -6   9   8     1909.22     1983.22     78.78 o 
  -5   9   8      814.53      718.52     45.75 o 
  -4   9   8      883.67      865.98     42.88 o 
  -3   9   8     2420.41     2417.09     58.83 o 
  -2   9   8      390.22      452.32     22.43 o 
  -1   9   8      624.09      642.99     25.21 o 
   0   9   8      481.71      487.45     24.18 o 
   1   9   8      621.09      624.25     25.01 o 
   2   9   8      445.21      423.22     24.18 o 
   3   9   8     2416.64     2325.47    108.25 o 
   4   9   8      821.45      828.15     41.28 o 
   5   9   8      750.39      761.15     27.84 o 
   6   9   8     1977.81     1861.72     50.56 o 
   7   9   8     2357.65     2356.44     79.42 o 
   8   9   8      182.07      263.19     28.47 o 
   9   9   8      919.69      938.03     51.29 o 
  10   9   8     1199.49     1129.94     73.50 o 
  11   9   8      649.88      626.80     62.51 o 
 -11  10   8      120.54       96.38     40.73 o 
 -10  10   8       53.06      144.99     59.27 o 
  -9  10   8      875.30      844.83     64.92 o 
  -8  10   8     1273.79     1226.39     67.60 o 
  -7  10   8        4.80      -21.03     21.68 o 
  -6  10   8      596.10      555.95     43.93 o 
  -5  10   8     3946.49     3898.46    128.48 o 
  -4  10   8     1521.81     1509.72     67.00 o 
  -3  10   8      660.16      707.40     34.92 o 
  -2  10   8     2040.60     2049.69     53.10 o 
  -1  10   8     5236.10     5515.78    111.75 o 
   0  10   8     3157.02     3001.22     99.58 o 
   1  10   8     5478.44     5437.35    100.01 o 
   2  10   8     1895.96     1917.34     42.81 o 
   3  10   8      763.61      696.69     30.98 o 
   4  10   8     1641.31     1613.25     44.51 o 
   5  10   8     4014.84     3894.72     75.44 o 
   6  10   8      529.37      544.73     32.09 o 
   7  10   8        6.91        5.30     25.01 o 
   8  10   8     1289.23     1287.72     56.90 o 
   9  10   8      886.22      931.59     76.52 o 
  10  10   8       45.98       90.95     38.16 o 
  11  10   8      116.12       64.87     44.48 o 
 -10  11   8      612.81      648.18     62.29 o 
  -9  11   8      381.13      456.34     50.57 o 
  -8  11   8       21.66       69.15     30.91 o 
  -7  11   8     1358.08     1397.80     70.23 o 
  -6  11   8     2863.15     2737.56    106.80 o 
  -5  11   8      231.77      222.60     35.09 o 
  -4  11   8     1247.56     1275.99     49.27 o 
  -3  11   8     3639.96     3612.52     97.01 o 
  -2  11   8     3992.09     4009.61     82.68 o 
  -1  11   8      593.32      651.01     27.33 o 
   0  11   8      341.13      344.50     23.47 o 
   1  11   8      631.13      719.52     41.40 o 
   2  11   8     4143.20     4216.88     90.53 o 
   3  11   8     3598.56     3904.97     94.62 o 
   4  11   8     1244.61     1267.80     40.41 o 
   5  11   8      230.85      254.64     21.03 o 
   6  11   8     2824.08     2696.15    101.57 o 
   7  11   8     1501.01     1344.53     56.40 o 
   8  11   8       25.62       31.05     29.76 o 
   9  11   8      357.67      430.04     44.32 o 
  10  11   8      603.15      512.00     58.11 o 
 -10  12   8      262.67      310.78     51.21 o 
  -9  12   8      696.62      690.12     64.07 o 
  -8  12   8      530.63      657.89     53.25 o 
  -7  12   8      242.62      257.81     37.71 o 
  -6  12   8      425.29      406.88     51.45 o 
  -5  12   8     1731.36     1824.61     77.04 o 
  -4  12   8     1916.24     1795.39     70.66 o 
  -3  12   8     3198.42     3165.27     90.14 o 
  -2  12   8     4987.51     5248.68    135.98 o 
  -1  12   8     4498.58     4457.64     96.91 o 
   0  12   8     2378.27     2410.54     62.26 o 
   1  12   8     4445.91     4528.06     99.62 o 
   2  12   8     4967.69     5119.35    121.68 o 
   3  12   8     3210.16     3034.73     99.07 o 
   4  12   8     1817.91     1798.39     53.51 o 
   5  12   8     1811.12     1687.25     50.23 o 
   6  12   8      449.60      441.09     59.63 o 
   7  12   8      252.46      281.89     40.74 o 
   8  12   8      516.40      413.37     61.07 o 
   9  12   8      704.33      779.08     61.90 o 
  10  12   8      280.54      243.93     60.63 o 
  -9  13   8      115.84      168.72     42.85 o 
  -8  13   8      138.62      132.53     40.77 o 
  -7  13   8      700.82      562.03     51.30 o 
  -6  13   8      641.03      614.63     54.80 o 
  -5  13   8      366.96      416.28     44.90 o 
  -4  13   8      703.99      727.75     40.44 o 
  -3  13   8     1894.38     1869.94     66.33 o 
  -2  13   8      930.91      968.09     49.56 o 
  -1  13   8      596.96      657.68     36.89 o 
   0  13   8     1233.34     1304.05     43.19 o 
   1  13   8      607.28      565.91     29.44 o 
   2  13   8      957.33      978.86     37.45 o 
   3  13   8     1921.23     2038.70     62.34 o 
   4  13   8      713.72      747.84     34.67 o 
   5  13   8      403.60      388.81     32.69 o 
   6  13   8      644.38      682.36     48.40 o 
   7  13   8      699.84      670.02     67.58 o 
   8  13   8      152.52      183.76     40.58 o 
   9  13   8      120.61      122.47     52.54 o 
  -9  14   8      472.44      440.31     60.32 o 
  -8  14   8      149.52      146.52     45.25 o 
  -7  14   8      707.99      775.18     63.23 o 
  -6  14   8      537.68      575.48     54.65 o 
  -5  14   8      999.18      966.23     61.27 o 
  -4  14   8      330.80      331.88     36.76 o 
  -3  14   8      938.30      918.88     47.16 o 
  -2  14   8     1382.89     1370.77     57.18 o 
  -1  14   8     1435.96     1333.91     62.13 o 
   0  14   8        5.70       27.95     15.26 o 
   1  14   8     1356.72     1462.12     47.17 o 
   2  14   8     1427.57     1297.38     76.66 o 
   3  14   8      927.13      960.53     41.63 o 
   4  14   8      340.05      353.09     29.61 o 
   5  14   8      965.37      943.15     56.32 o 
   6  14   8      560.80      542.50     53.50 o 
   7  14   8      702.75      719.87     58.13 o 
   8  14   8      154.00       98.18     37.09 o 
   9  14   8      475.27      602.69     93.15 o 
  -8  15   8      121.29      204.07     45.66 o 
  -7  15   8     1034.60     1233.04    144.22 o 
  -6  15   8      289.85      292.49     47.85 o 
  -5  15   8       93.01      118.35     54.77 o 
  -4  15   8      344.57      385.76     59.23 o 
  -3  15   8     1536.34     1475.70     64.48 o 
  -2  15   8      109.20      164.11     32.74 o 
  -1  15   8      637.77      622.28     41.38 o 
   0  15   8      503.77      549.11     40.51 o 
   1  15   8      660.08      636.20     33.94 o 
   2  15   8      111.16      154.47     22.91 o 
   3  15   8     1502.34     1525.40     61.91 o 
   4  15   8      338.23      378.85     39.69 o 
   5  15   8       95.05      149.81     34.27 o 
   6  15   8      300.72      352.84     43.35 o 
   7  15   8     1028.54     1037.73     76.31 o 
   8  15   8      115.89       72.85     40.12 o 
  -7  16   8       89.73      136.29     48.36 o 
  -6  16   8      302.00      377.32     49.81 o 
  -5  16   8     1158.09     1260.14     79.50 o 
  -4  16   8      638.68      683.98     61.83 o 
  -3  16   8      419.13      455.20     45.11 o 
  -2  16   8      542.61      525.00     41.17 o 
  -1  16   8     1097.00     1038.38     62.58 o 
   0  16   8      564.36      585.42     38.61 o 
   1  16   8     1101.57     1119.58     55.62 o 
   2  16   8      528.86      607.71     46.47 o 
   3  16   8      405.38      455.41     42.32 o 
   4  16   8      669.46      640.64     51.96 o 
   5  16   8     1123.20     1120.62     71.05 o 
   6  16   8      287.48      276.61     45.50 o 
   7  16   8       91.94      102.90     40.63 o 
  -6  17   8      281.41      282.28     52.16 o 
  -5  17   8       44.71       92.78     36.47 o 
  -4  17   8      175.96      253.59     44.62 o 
  -3  17   8     1333.13     1294.59     79.86 o 
  -2  17   8       94.49      135.60     37.09 o 
  -1  17   8      886.04      875.09     60.57 o 
   0  17   8      434.49      437.30     38.41 o 
   1  17   8      833.26      880.26     46.80 o 
   2  17   8       86.58      107.86     38.04 o 
   3  17   8     1383.08     1207.42     70.49 o 
   4  17   8      168.71      217.72     38.62 o 
   5  17   8       43.62       19.01     32.33 o 
   6  17   8      281.58      322.38     45.55 o 
  -5  18   8      784.61      846.94     75.33 o 
  -4  18   8      261.20      291.13     46.69 o 
  -3  18   8      271.44      351.60     49.01 o 
  -2  18   8      429.15      514.11     53.23 o 
  -1  18   8      975.87      881.44     62.27 o 
   0  18   8      113.45      121.80     31.57 o 
   1  18   8      974.00      973.73     58.87 o 
   2  18   8      442.72      395.39     57.17 o 
   3  18   8      274.20      295.70     54.11 o 
   4  18   8      258.08      195.26     77.13 o 
   5  18   8      780.06      708.19     78.62 o 
  -4  19   8      242.53      306.42     52.03 o 
  -3  19   8      602.03      595.02     71.85 o 
  -2  19   8       80.12      118.88     36.21 o 
  -1  19   8      553.55      600.42     85.04 o 
   0  19   8      446.76      483.87     54.83 o 
   1  19   8      547.40      559.77     57.83 o 
   2  19   8       81.42       93.28     47.49 o 
   3  19   8      594.93      604.94     71.31 o 
   4  19   8      263.96      206.10     70.65 o 
   0  20   8        4.65       29.53     50.31 o 
   1   0   9     2627.48     2779.52     45.49 o 
   2   0   9    20825.03    21261.70    232.17 o 
   3   0   9      303.28      334.24     20.51 o 
   4   0   9     1551.62     1750.23     36.62 o 
   5   0   9     4587.45     4573.63     84.04 o 
   6   0   9     6480.68     6617.35    175.68 o 
   7   0   9     1071.39     1089.67     36.62 o 
   8   0   9     1716.38     1682.84     52.40 o 
   9   0   9     1065.67     1027.76     41.87 o 
  10   0   9     1296.34     1312.16     51.17 o 
  11   0   9      262.63      277.00     40.64 o 
  12   0   9      612.57      720.87    120.33 o 
 -12   1   9     1375.84     1234.08     79.86 o 
 -11   1   9      332.03      330.95     36.06 o 
 -10   1   9      203.96      185.32     24.15 o 
  -9   1   9      574.78      629.78     33.10 o 
  -8   1   9     4171.91     4134.54     97.68 o 
  -7   1   9     3909.51     3738.40    113.50 o 
  -6   1   9       44.02       55.16     19.69 o 
  -5   1   9     3121.10     3148.29     63.26 o 
  -4   1   9     8912.35     8914.67    140.27 o 
  -3   1   9    13156.62    13180.23    218.37 o 
  -2   1   9     3291.62     3408.18     50.40 o 
  -1   1   9     8214.21     8497.63    139.81 o 
   0   1   9     8314.09     8134.18    113.00 o 
   1   1   9     8009.09     8515.13     91.63 o 
   2   1   9     3359.09     3397.10     55.56 o 
   3   1   9    13217.61    13200.00    159.76 o 
   4   1   9     8858.70     8908.32    135.06 o 
   5   1   9     2995.91     3255.30     63.52 o 
   6   1   9       29.90       83.77     25.53 o 
   7   1   9     3847.52     3915.07     94.37 o 
   8   1   9     4142.83     4147.05     94.54 o 
   9   1   9      558.41      615.98     31.79 o 
  10   1   9      158.13      218.53     23.78 o 
  11   1   9      283.79      294.54     40.00 o 
  12   1   9     1368.15     1258.06     96.54 o 
 -12   2   9      870.80      901.23     67.87 o 
 -11   2   9      404.42      407.21     74.13 o 
 -10   2   9      331.51      324.88     56.95 o 
  -9   2   9      378.45      444.63     31.13 o 
  -8   2   9     1617.93     1605.77     51.58 o 
  -7   2   9     1762.73     1796.59     51.38 o 
  -6   2   9     2766.27     2867.47     73.70 o 
  -5   2   9     3627.68     3883.60     86.17 o 
  -4   2   9     1869.73     1719.50     42.43 o 
  -3   2   9     3674.17     3654.30     66.23 o 
  -2   2   9    10562.24    10849.24    155.06 o 
  -1   2   9     6897.46     7020.99    124.52 o 
   0   2   9      555.84      341.08     16.22 o 
   1   2   9     6882.92     7193.62     82.96 o 
   2   2   9    10519.31    10357.10    148.83 o 
   3   2   9     3546.71     3686.94     50.54 o 
   4   2   9     1937.83     1763.97     34.20 o 
   5   2   9     3648.63     3927.43     74.45 o 
   6   2   9     2947.90     2846.50     62.05 o 
   7   2   9     1696.05     1868.50     76.76 o 
   8   2   9     1615.04     1653.93     50.36 o 
   9   2   9      390.03      377.73     26.58 o 
  10   2   9      358.75      276.86     25.39 o 
  11   2   9      387.06      447.38     35.50 o 
  12   2   9      881.29      900.33     82.57 o 
 -12   3   9      311.32      351.85     56.20 o 
 -11   3   9       67.04       85.27     30.98 o 
 -10   3   9      933.07     1001.81     59.91 o 
  -9   3   9      628.70      645.15     41.45 o 
  -8   3   9     2481.63     2407.03     79.33 o 
  -7   3   9      934.95     1000.61     43.80 o 
  -6   3   9      982.18      960.63     39.17 o 
  -5   3   9     4865.87     4830.07    124.11 o 
  -4   3   9     9791.06     9558.98    175.09 o 
  -3   3   9     3668.90     3807.74     72.39 o 
  -2   3   9     1187.22     1273.44     29.66 o 
  -1   3   9    18284.46    18535.36    320.44 o 
   0   3   9     8651.19     8293.18     95.97 o 
   1   3   9    18085.43    18469.99    244.79 o 
   2   3   9     1226.03     1208.17     36.61 o 
   3   3   9     3908.69     3563.44     50.60 o 
   4   3   9     9694.30     9762.19    135.61 o 
   5   3   9     4744.70     4847.74     98.39 o 
   6   3   9      943.14     1007.68     36.39 o 
   7   3   9      920.64      934.39     43.44 o 
   8   3   9     2452.06     2463.29     62.45 o 
   9   3   9      647.89      655.97     42.11 o 
  10   3   9      849.48      951.55     50.26 o 
  11   3   9       74.06       54.32     28.56 o 
  12   3   9      300.30      328.06     56.91 o 
 -12   4   9     1594.33     1522.65     79.82 o 
 -11   4   9       75.90       35.22     32.71 o 
 -10   4   9      361.41      314.35     42.29 o 
  -9   4   9      196.85      309.16     33.12 o 
  -8   4   9     2690.67     2799.26     88.89 o 
  -7   4   9      159.13      214.82     26.12 o 
  -6   4   9     1363.55     1293.49     53.09 o 
  -5   4   9     1590.93     1613.68     67.89 o 
  -4   4   9      534.67      528.46     31.86 o 
  -3   4   9     1637.99     1744.99     50.50 o 
  -2   4   9     5600.71     5563.92     98.54 o 
  -1   4   9     5005.70     4799.00     80.07 o 
   0   4   9      966.45      970.78     20.46 o 
   1   4   9     4975.98     4660.88     58.33 o 
   2   4   9     5499.07     5768.80     72.74 o 
   3   4   9     1826.63     1593.36     31.10 o 
   4   4   9      560.78      496.66     17.41 o 
   5   4   9     1650.37     1667.93     37.40 o 
   6   4   9     1233.91     1334.51     36.94 o 
   7   4   9      184.18      205.68     36.02 o 
   8   4   9     2742.11     2686.60     62.68 o 
   9   4   9      215.36      280.16     28.45 o 
  10   4   9      402.85      364.42     40.26 o 
  11   4   9       71.35       69.67     31.50 o 
  12   4   9     1610.62     1777.40    177.18 o 
 -12   5   9       88.97       97.77     38.68 o 
 -11   5   9      575.77      613.41     55.38 o 
 -10   5   9      933.95      875.13     61.36 o 
  -9   5   9      492.41      570.65     45.17 o 
  -8   5   9      975.83      944.75     48.49 o 
  -7   5   9     1921.67     1950.96     66.73 o 
  -6   5   9     2719.26     2731.50     77.24 o 
  -5   5   9     1509.65     1453.92     46.58 o 
  -4   5   9     6929.57     6537.58    135.34 o 
  -3   5   9     1685.41     1597.65     52.48 o 
  -2   5   9     1907.08     1945.11     52.03 o 
  -1   5   9     2446.74     2489.97     57.05 o 
   0   5   9    13952.86    14189.94    283.36 o 
   1   5   9     2611.24     2419.55     38.49 o 
   2   5   9     1963.42     1786.66     58.40 o 
   3   5   9     1671.13     1790.83     55.95 o 
   4   5   9     6706.72     6859.30    101.37 o 
   5   5   9     1547.72     1458.05     35.08 o 
   6   5   9     2793.25     2687.59     52.65 o 
   7   5   9     2041.94     1911.89     53.12 o 
   8   5   9      926.72      914.05     35.87 o 
   9   5   9      513.28      461.86     33.21 o 
  10   5   9      929.77      906.64     61.78 o 
  11   5   9      628.37      581.65     48.05 o 
  12   5   9       99.66       75.69     58.16 o 
 -12   6   9      669.87      563.36     64.32 o 
 -11   6   9      207.74      229.78     42.14 o 
 -10   6   9      412.01      445.31     49.26 o 
  -9   6   9     1825.86     1794.30     84.07 o 
  -8   6   9     1851.96     1956.64     80.63 o 
  -7   6   9      191.60      280.23     28.75 o 
  -6   6   9      824.80      793.60     37.22 o 
  -5   6   9     1893.53     1822.96     58.93 o 
  -4   6   9     2618.96     2718.35     69.43 o 
  -3   6   9      314.47      355.03     21.34 o 
  -2   6   9      932.29      915.49     33.01 o 
  -1   6   9      663.87      658.89     21.17 o 
   0   6   9      602.12      650.82     34.66 o 
   1   6   9      638.52      686.15     20.72 o 
   2   6   9      837.11      835.58     28.87 o 
   3   6   9      357.73      307.77     17.74 o 
   4   6   9     2663.98     2656.39     50.18 o 
   5   6   9     1829.97     1801.64     37.22 o 
   6   6   9      773.10      734.20     27.20 o 
   7   6   9      242.92      262.02     39.66 o 
   8   6   9     1860.91     1794.07     58.76 o 
   9   6   9     1802.02     1843.08     69.29 o 
  10   6   9      440.74      523.53     42.17 o 
  11   6   9      219.78      210.77     34.66 o 
  12   6   9      690.21      708.14     96.55 o 
 -12   7   9      391.63      448.86     70.48 o 
 -11   7   9      444.68      525.10     55.27 o 
 -10   7   9      721.74      761.81     59.62 o 
  -9   7   9     1037.00     1030.84     71.86 o 
  -8   7   9      951.64      851.94     55.82 o 
  -7   7   9     1750.24     1807.58     67.69 o 
  -6   7   9     1656.23     1584.38     58.74 o 
  -5   7   9     1435.70     1536.09     53.19 o 
  -4   7   9     1303.06     1271.85     43.44 o 
  -3   7   9     1593.67     1601.68     48.29 o 
  -2   7   9     1220.04     1224.90     34.54 o 
  -1   7   9      940.95      960.48     29.29 o 
   0   7   9      794.84      868.54     25.04 o 
   1   7   9      886.70     1003.60     27.66 o 
   2   7   9     1165.13     1218.36     36.65 o 
   3   7   9     1648.69     1597.70     33.12 o 
   4   7   9     1244.36     1242.69     33.83 o 
   5   7   9     1423.22     1414.18     32.68 o 
   6   7   9     1551.57     1555.22     76.48 o 
   7   7   9     1833.08     1858.75     57.41 o 
   8   7   9      936.11      929.77     45.08 o 
   9   7   9     1061.70     1054.13     51.52 o 
  10   7   9      674.13      697.31     46.77 o 
  11   7   9      481.25      459.02     52.57 o 
  12   7   9      393.63      476.83    102.44 o 
 -11   8   9      333.17      408.76     53.09 o 
 -10   8   9      443.10      453.76     52.79 o 
  -9   8   9     1250.11     1344.02     83.56 o 
  -8   8   9      469.03      463.69     39.97 o 
  -7   8   9      536.15      591.95     44.88 o 
  -6   8   9      821.28      950.24     43.60 o 
  -5   8   9     1064.03      998.58     45.45 o 
  -4   8   9      380.67      379.16     33.17 o 
  -3   8   9      224.70      312.57     36.70 o 
  -2   8   9      411.85      499.49     28.78 o 
  -1   8   9      315.41      305.16     18.34 o 
   0   8   9       91.30      149.51     13.66 o 
   1   8   9      245.30      292.56     31.99 o 
   2   8   9      488.35      451.46     19.61 o 
   3   8   9      324.64      283.53     28.69 o 
   4   8   9      372.94      354.80     16.17 o 
   5   8   9      965.71     1030.92     37.48 o 
   6   8   9      922.55      792.83     28.40 o 
   7   8   9      613.22      575.00     34.44 o 
   8   8   9      439.32      356.74     32.66 o 
   9   8   9     1206.92     1252.59     60.11 o 
  10   8   9      477.88      529.39     63.01 o 
  11   8   9      355.29      400.09     61.10 o 
 -11   9   9      281.17      352.42     52.60 o 
 -10   9   9      755.33      611.80     60.28 o 
  -9   9   9     1099.78     1101.00     67.31 o 
  -8   9   9      894.38      841.01     56.19 o 
  -7   9   9       13.32        7.15     21.78 o 
  -6   9   9      744.93      786.27     75.22 o 
  -5   9   9     4104.84     4207.75    115.99 o 
  -4   9   9     2040.24     2091.73     65.56 o 
  -3   9   9      239.45      329.14     22.32 o 
  -2   9   9      324.88      265.01     20.41 o 
  -1   9   9     1922.77     1803.29     59.28 o 
   0   9   9     5762.75     5832.57    122.03 o 
   1   9   9     1766.30     1843.70     47.67 o 
   2   9   9      270.05      283.66     21.12 o 
   3   9   9      314.57      277.22     19.85 o 
   4   9   9     1964.03     2021.05     53.73 o 
   5   9   9     4205.33     4175.72     93.87 o 
   6   9   9      726.57      692.20     31.48 o 
   7   9   9       26.62       21.37     26.23 o 
   8   9   9      849.39      915.83     67.37 o 
   9   9   9     1141.05     1151.15     60.49 o 
  10   9   9      729.63      776.56     59.93 o 
  11   9   9      286.34      339.63     58.44 o 
 -11  10   9      716.92      820.92     74.33 o 
 -10  10   9      452.06      419.05     64.17 o 
  -9  10   9      684.50      772.94     61.10 o 
  -8  10   9      512.67      575.50     46.64 o 
  -7  10   9     1495.23     1422.73     73.62 o 
  -6  10   9     2492.23     2451.97     92.22 o 
  -5  10   9       26.15       -2.56     24.95 o 
  -4  10   9      480.61      600.15     50.55 o 
  -3  10   9     3880.24     3897.26     92.19 o 
  -2  10   9     3389.34     3335.20     80.15 o 
  -1  10   9      915.33      876.52     33.79 o 
   0  10   9       74.31      120.20     19.30 o 
   1  10   9      901.75      926.05     33.89 o 
   2  10   9     3295.28     3168.22     73.61 o 
   3  10   9     3946.96     3888.31    107.81 o 
   4  10   9      568.95      506.23     28.93 o 
   5  10   9       35.40       52.93     14.02 o 
   6  10   9     2403.16     2392.39     64.30 o 
   7  10   9     1504.73     1379.58     59.42 o 
   8  10   9      507.53      505.42     37.56 o 
   9  10   9      657.30      623.85     56.79 o 
  10  10   9      392.31      437.45     59.88 o 
  11  10   9      706.40      669.24     71.75 o 
 -10  11   9      212.71      367.90     81.33 o 
  -9  11   9     1189.84     1047.65     76.50 o 
  -8  11   9       48.23       64.41     31.58 o 
  -7  11   9       38.40       28.12     29.95 o 
  -6  11   9      562.08      619.87     50.10 o 
  -5  11   9     3051.00     3073.75    112.88 o 
  -4  11   9     1724.61     1737.89     71.21 o 
  -3  11   9     2754.83     2711.92     82.96 o 
  -2  11   9     1890.96     1800.57     62.38 o 
  -1  11   9     5147.89     5046.61    112.75 o 
   0  11   9     4285.02     4580.03     97.51 o 
   1  11   9     5035.80     5242.08    105.22 o 
   2  11   9     1875.27     1907.86     57.64 o 
   3  11   9     2777.82     2776.92     68.72 o 
   4  11   9     1674.32     1678.75     48.19 o 
   5  11   9     3138.13     2945.34     81.20 o 
   6  11   9      556.28      593.28     36.63 o 
   7  11   9       42.40       82.44     31.17 o 
   8  11   9       33.17       34.46     32.34 o 
   9  11   9     1188.77     1122.09     74.68 o 
  10  11   9      225.99      299.52     56.80 o 
 -10  12   9      272.99      299.08     52.10 o 
  -9  12   9      143.53       92.34     51.20 o 
  -8  12   9      215.17      265.58     46.36 o 
  -7  12   9     1270.53     1302.64     75.31 o 
  -6  12   9     1185.64     1124.92     68.53 o 
  -5  12   9       31.02       65.46     33.73 o 
  -4  12   9      439.52      496.39     56.16 o 
  -3  12   9     1626.73     1608.23     63.58 o 
  -2  12   9     3271.51     3120.37     93.80 o 
  -1  12   9      173.27      169.74     18.68 o 
   0  12   9     3494.62     3486.75     84.27 o 
   1  12   9      187.43      236.17     23.72 o 
   2  12   9     3143.65     3184.65     78.01 o 
   3  12   9     1636.67     1664.54     49.09 o 
   4  12   9      494.78      468.43     28.02 o 
   5  12   9       31.72       59.90     18.17 o 
   6  12   9     1183.12     1123.20     53.13 o 
   7  12   9     1267.41     1227.38     77.27 o 
   8  12   9      225.80      352.58     44.21 o 
   9  12   9      142.89      264.89     57.03 o 
  10  12   9      267.93      248.43     60.64 o 
  -9  13   9      446.01      392.46     51.11 o 
  -8  13   9      283.17      331.68     48.56 o 
  -7  13   9      507.25      492.94     57.24 o 
  -6  13   9      710.28      686.51     56.55 o 
  -5  13   9     1040.20      855.02     62.09 o 
  -4  13   9      690.17      743.54     60.09 o 
  -3  13   9     1564.32     1599.03     60.87 o 
  -2  13   9     2261.12     2362.71     76.30 o 
  -1  13   9     1854.99     1862.80     67.83 o 
   0  13   9      282.41      352.18     24.92 o 
   1  13   9     1824.56     1801.59     54.69 o 
   2  13   9     2319.06     2320.61     65.30 o 
   3  13   9     1628.74     1491.56     69.50 o 
   4  13   9      709.75      649.28     33.06 o 
   5  13   9      947.93      973.80     59.90 o 
   6  13   9      736.51      608.17     48.90 o 
   7  13   9      512.63      500.12     45.17 o 
   8  13   9      277.93      365.03     46.23 o 
   9  13   9      436.84      409.01     63.45 o 
  -9  14   9      209.90      303.86     71.47 o 
  -8  14   9       13.75      -23.81     33.65 o 
  -7  14   9      658.77      619.25     61.27 o 
  -6  14   9      768.24      803.51     64.22 o 
  -5  14   9      618.82      482.34     48.04 o 
  -4  14   9      424.54      352.14     36.38 o 
  -3  14   9      826.54      862.87     45.54 o 
  -2  14   9      520.82      546.30     37.92 o 
  -1  14   9      576.37      567.01     36.16 o 
   0  14   9      986.09      967.58     39.87 o 
   1  14   9      603.11      611.10     37.55 o 
   2  14   9      531.17      477.39     30.55 o 
   3  14   9      780.74      782.43     51.52 o 
   4  14   9      399.03      407.72     40.77 o 
   5  14   9      614.70      625.93     46.94 o 
   6  14   9      786.08      798.17     56.53 o 
   7  14   9      686.36      681.90     56.95 o 
   8  14   9       13.47       64.64     68.71 o 
   9  14   9      220.73      168.64     56.19 o 
  -8  15   9      365.03      466.67     72.92 o 
  -7  15   9      352.73      422.52     50.73 o 
  -6  15   9      186.84      193.70     42.37 o 
  -5  15   9      575.57      555.22     72.28 o 
  -4  15   9      604.14      596.81     56.01 o 
  -3  15   9      542.68      545.68     40.88 o 
  -2  15   9      442.71      407.84     36.68 o 
  -1  15   9      448.18      504.98     40.37 o 
   0  15   9      338.24      354.05     33.74 o 
   1  15   9      441.56      448.08     31.97 o 
   2  15   9      433.42      445.73     32.24 o 
   3  15   9      530.03      629.56     39.54 o 
   4  15   9      633.14      693.93     50.60 o 
   5  15   9      560.80      575.61     60.14 o 
   6  15   9      171.84      158.13     37.05 o 
   7  15   9      354.12      365.47     58.96 o 
   8  15   9      379.48      366.06     64.05 o 
  -7  16   9      762.81      880.17     71.69 o 
  -6  16   9      476.58      455.22     59.45 o 
  -5  16   9      222.09      269.03     47.03 o 
  -4  16   9      359.38      360.02     48.25 o 
  -3  16   9      928.38     1066.19     68.93 o 
  -2  16   9      184.86      287.89     32.55 o 
  -1  16   9      825.74      835.61     54.80 o 
   0  16   9      348.30      359.53     40.64 o 
   1  16   9      780.93      838.32     46.01 o 
   2  16   9      185.58      190.94     26.45 o 
   3  16   9      966.83      943.18     59.30 o 
   4  16   9      334.59      360.11     42.21 o 
   5  16   9      215.66      300.17     51.82 o 
   6  16   9      483.35      568.61     67.68 o 
   7  16   9      764.47      786.65     79.81 o 
  -6  17   9      167.57      215.51     49.08 o 
  -5  17   9      936.99      878.43     73.63 o 
  -4  17   9      448.81      422.28     48.95 o 
  -3  17   9      479.16      577.24     56.65 o 
  -2  17   9      280.25      299.37     36.76 o 
  -1  17   9     1272.32     1180.21     71.87 o 
   0  17   9      814.89      752.70     50.46 o 
   1  17   9     1292.85     1327.73     58.51 o 
   2  17   9      278.96      228.21     45.07 o 
   3  17   9      474.18      542.67     59.15 o 
   4  17   9      466.62      473.46     73.85 o 
   5  17   9      929.92      957.84     82.55 o 
   6  17   9      162.60      224.89     51.89 o 
  -5  18   9       55.53       66.43     40.51 o 
  -4  18   9      527.11      530.39     59.86 o 
  -3  18   9      580.73      568.13     60.71 o 
  -2  18   9      132.02      149.33     37.93 o 
  -1  18   9      647.86      635.94     55.11 o 
   0  18   9      562.97      538.73     45.89 o 
   1  18   9      613.21      613.53     56.30 o 
   2  18   9      133.73      174.19     64.28 o 
   3  18   9      609.13      602.11     65.76 o 
   4  18   9      503.33      411.26     82.33 o 
   5  18   9       45.69       78.29     55.03 o 
  -3  19   9       45.84       46.41     38.14 o 
  -2  19   9      302.27      325.36     58.31 o 
  -1  19   9      124.16      195.40     59.34 o 
   0  19   9       59.23       39.79     37.56 o 
   1  19   9      114.95       99.71     57.59 o 
   2  19   9      304.51      288.60     62.81 o 
   3  19   9       39.10       58.72     51.19 o 
   0   0  10     1988.12     1842.08    141.08 o 
   1   0  10      178.86      137.78     14.86 o 
   2   0  10      760.04      832.20     25.00 o 
   3   0  10     3183.12     3131.87     48.51 o 
   4   0  10     4623.88     4544.66     80.73 o 
   5   0  10      265.42      301.78     18.74 o 
   6   0  10      750.99      839.26     31.14 o 
   7   0  10     3151.95     3169.27     87.80 o 
   8   0  10     4892.69     4934.86    113.66 o 
   9   0  10        3.93       66.29     46.58 o 
  10   0  10       15.57       36.76     20.43 o 
  11   0  10      430.72      475.72     44.39 o 
  12   0  10     1379.10     1382.04    126.33 o 
 -12   1  10      969.79      948.93    107.88 o 
 -11   1  10      530.62      531.59     88.30 o 
 -10   1  10      971.70     1050.55     45.65 o 
  -9   1  10     1532.21     1615.03     53.43 o 
  -8   1  10       56.20       74.93     19.11 o 
  -7   1  10     1374.18     1335.33     50.04 o 
  -6   1  10     2075.19     2104.11     53.96 o 
  -5   1  10     5988.36     6027.08    110.53 o 
  -4   1  10     1286.35     1356.09     57.45 o 
  -3   1  10      192.98      150.33     16.74 o 
  -2   1  10     1045.40     1005.91     21.80 o 
  -1   1  10     5053.02     5190.15     85.01 o 
   0   1  10     3192.71     3210.96     51.26 o 
   1   1  10     5122.40     4964.81     81.44 o 
   2   1  10     1019.89      992.88     25.42 o 
   3   1  10      155.13      137.83      7.35 o 
   4   1  10     1366.17     1290.00     30.77 o 
   5   1  10     5982.78     6063.08    108.40 o 
   6   1  10     2060.76     2154.79     54.09 o 
   7   1  10     1335.61     1409.77     45.13 o 
   8   1  10       44.20       75.84     21.14 o 
   9   1  10     1561.16     1567.39     53.21 o 
  10   1  10     1001.68      976.42     43.89 o 
  11   1  10      512.99      490.46     42.45 o 
  12   1  10      934.80     1005.93    112.44 o 
 -12   2  10      617.99      803.08    111.74 o 
 -11   2  10      118.91      163.19     36.28 o 
 -10   2  10      311.71      302.90     34.32 o 
  -9   2  10      166.02      223.55     24.95 o 
  -8   2  10     5571.59     5775.16    131.53 o 
  -7   2  10      432.81      390.27     26.58 o 
  -6   2  10      357.60      383.02     24.25 o 
  -5   2  10     1929.84     1887.82     53.12 o 
  -4   2  10     7692.08     8016.15    145.24 o 
  -3   2  10     1673.87     1642.46     61.56 o 
  -2   2  10     2468.84     2382.33     46.18 o 
  -1   2  10     5195.35     4955.36     95.09 o 
   0   2  10    12228.95    12574.21    190.23 o 
   1   2  10     5105.45     5057.79     61.49 o 
   2   2  10     2543.17     2384.60     44.18 o 
   3   2  10     1814.05     1697.79     36.95 o 
   4   2  10     7857.49     7706.45    111.81 o 
   5   2  10     1879.59     1959.92     40.63 o 
   6   2  10      364.48      447.20     23.26 o 
   7   2  10      444.78      407.46     24.65 o 
   8   2  10     5578.62     5299.02    309.86 o 
   9   2  10      169.20      221.46     24.48 o 
  10   2  10      272.28      270.90     29.99 o 
  11   2  10      118.39      155.69     51.80 o 
  12   2  10      601.50      603.94     96.13 o 
 -12   3  10     1280.74     1186.24     96.94 o 
 -11   3  10       22.23       27.26     30.60 o 
 -10   3  10      390.55      455.36     37.50 o 
  -9   3  10      814.53      807.56     47.12 o 
  -8   3  10     1596.98     1598.99     59.46 o 
  -7   3  10      335.52      434.93     60.09 o 
  -6   3  10     2216.67     2075.68     74.57 o 
  -5   3  10     1276.61     1254.36     42.21 o 
  -4   3  10     1881.05     1956.21     62.57 o 
  -3   3  10     3156.65     3198.65     64.08 o 
  -2   3  10     2786.28     2827.75     57.13 o 
  -1   3  10     3730.45     3708.67     78.55 o 
   0   3  10     7866.12     7723.19    161.38 o 
   1   3  10     3852.70     3590.50     49.82 o 
   2   3  10     2687.02     2830.14     50.87 o 
   3   3  10     3081.82     3095.83     45.69 o 
   4   3  10     1993.08     1931.24     38.86 o 
   5   3  10     1229.62     1257.70     31.48 o 
   6   3  10     2032.81     2084.64     46.99 o 
   7   3  10      348.71      356.97     30.04 o 
   8   3  10     1613.29     1336.54     94.68 o 
   9   3  10      745.47      695.96     55.31 o 
  10   3  10      406.06      397.53     47.53 o 
  11   3  10       22.99       24.33     23.93 o 
  12   3  10     1235.65     1292.35    124.51 o 
 -12   4  10      405.51      458.31     79.49 o 
 -11   4  10      287.73      351.82     44.78 o 
 -10   4  10      992.07      912.78     61.58 o 
  -9   4  10      573.10      569.13     41.47 o 
  -8   4  10     2383.72     2392.81     80.85 o 
  -7   4  10      135.08      154.62     23.44 o 
  -6   4  10     1928.96     2009.82     63.30 o 
  -5   4  10     4750.57     4614.24    128.57 o 
  -4   4  10     6082.56     5938.21    124.20 o 
  -3   4  10     3593.24     3609.28     90.04 o 
  -2   4  10      363.79      376.57     16.78 o 
  -1   4  10     9155.57     9094.30    180.10 o 
   0   4  10    12546.88    12476.44    161.79 o 
   1   4  10     9123.16     9223.92    121.20 o 
   2   4  10      338.11      314.87     12.51 o 
   3   4  10     3594.34     3559.03     55.65 o 
   4   4  10     5894.01     5959.78     97.99 o 
   5   4  10     4755.96     4677.40     87.00 o 
   6   4  10     1989.48     2027.22     49.21 o 
   7   4  10      150.87      168.92     16.37 o 
   8   4  10     2325.65     2355.49     64.32 o 
   9   4  10      557.37      550.56     31.48 o 
  10   4  10     1029.45      965.48     52.42 o 
  11   4  10      315.59      303.63     42.05 o 
  12   4  10      419.23      493.85     84.19 o 
 -12   5  10      408.73      531.99     74.01 o 
 -11   5  10       48.08       60.39     34.81 o 
 -10   5  10      205.29      306.12     46.51 o 
  -9   5  10      735.32      733.57     45.12 o 
  -8   5  10     1441.84     1420.20     60.22 o 
  -7   5  10     1055.88     1079.09     48.22 o 
  -6   5  10      854.65      845.10     63.23 o 
  -5   5  10     1141.45     1035.36     42.22 o 
  -4   5  10     1579.53     1590.98     58.18 o 
  -3   5  10     2979.87     3079.74     82.81 o 
  -2   5  10     2226.75     2193.25     51.09 o 
  -1   5  10     1234.94     1225.19     35.86 o 
   0   5  10      296.92      307.96     13.26 o 
   1   5  10     1218.38     1248.27     21.93 o 
   2   5  10     2213.08     2155.48     35.48 o 
   3   5  10     2973.27     3033.01     53.58 o 
   4   5  10     1673.45     1603.40     46.56 o 
   5   5  10     1100.09     1134.62     29.31 o 
   6   5  10      896.02      847.74     29.66 o 
   7   5  10     1134.56     1060.64     33.40 o 
   8   5  10     1482.08     1396.57     98.90 o 
   9   5  10      706.47      687.17     46.36 o 
  10   5  10      225.70      274.79     33.33 o 
  11   5  10       59.76       93.43     44.33 o 
  12   5  10      443.66      454.94     89.02 o 
 -11   6  10      763.80      731.78     67.67 o 
 -10   6  10      685.64      697.97     90.22 o 
  -9   6  10     1061.80     1059.21     65.11 o 
  -8   6  10     1081.23     1069.73     56.60 o 
  -7   6  10     2233.12     2216.75     76.21 o 
  -6   6  10     1976.02     1915.09     66.33 o 
  -5   6  10     2229.78     2160.06     71.41 o 
  -4   6  10     4478.91     4222.94     97.49 o 
  -3   6  10     1675.06     1598.17     58.17 o 
  -2   6  10     4297.34     4352.38    108.11 o 
  -1   6  10     2649.37     2796.19     65.27 o 
   0   6  10     5861.06     5982.19     98.72 o 
   1   6  10     2629.66     2726.76     53.51 o 
   2   6  10     4242.53     4339.94     71.84 o 
   3   6  10     1647.90     1617.14     32.92 o 
   4   6  10     4259.30     4437.52     73.84 o 
   5   6  10     2278.09     2168.52     48.72 o 
   6   6  10     1890.00     1836.28     42.83 o 
   7   6  10     2189.46     2080.80    103.31 o 
   8   6  10     1065.24     1125.00     62.99 o 
   9   6  10     1132.92     1089.21     55.95 o 
  10   6  10      647.12      662.48     45.88 o 
  11   6  10      792.02      955.23     99.51 o 
 -11   7  10      165.63      221.17     45.01 o 
 -10   7  10      159.26      169.78     39.36 o 
  -9   7  10      999.59      968.78     64.10 o 
  -8   7  10      737.54      632.00     61.19 o 
  -7   7  10      114.45      202.19     27.74 o 
  -6   7  10      266.89      273.54     27.42 o 
  -5   7  10     2457.17     2318.33     69.19 o 
  -4   7  10      832.07      845.78     38.42 o 
  -3   7  10      110.49      148.21     19.87 o 
  -2   7  10     1679.96     1587.69     43.14 o 
  -1   7  10     1511.59     1390.04     39.42 o 
   0   7  10       98.08      117.61     13.63 o 
   1   7  10     1381.90     1477.06     37.49 o 
   2   7  10     1679.02     1656.37     38.01 o 
   3   7  10      153.50      113.93     12.20 o 
   4   7  10      858.88      856.63     24.83 o 
   5   7  10     2352.92     2195.90    112.26 o 
   6   7  10      240.13      236.61     19.33 o 
   7   7  10      100.40      110.89     23.44 o 
   8   7  10      736.11      745.17     45.41 o 
   9   7  10      966.60      974.12     52.71 o 
  10   7  10      156.18      182.71     31.00 o 
  11   7  10      164.00      187.80     51.39 o 
 -11   8  10      518.18      541.51     59.83 o 
 -10   8  10      761.32      806.33     65.29 o 
  -9   8  10      528.45      529.02     60.38 o 
  -8   8  10      398.75      510.68     44.86 o 
  -7   8  10     1631.43     1671.47     66.22 o 
  -6   8  10     1670.29     1723.10     62.20 o 
  -5   8  10     3969.66     3932.30    108.41 o 
  -4   8  10     4087.16     4133.21    122.39 o 
  -3   8  10     3414.07     3410.83     88.29 o 
  -2   8  10     2442.04     2520.27     60.98 o 
  -1   8  10     6309.19     6171.72    118.54 o 
   0   8  10     8283.90     8368.42    145.99 o 
   1   8  10     6185.65     6126.05    117.89 o 
   2   8  10     2488.50     2471.76     50.91 o 
   3   8  10     3387.33     3353.98     59.87 o 
   4   8  10     4061.73     3952.28    106.67 o 
   5   8  10     3966.30     3793.35     83.22 o 
   6   8  10     1700.09     1650.59     46.82 o 
   7   8  10     1598.03     1601.13     70.13 o 
   8   8  10      400.06      385.95     35.73 o 
   9   8  10      510.77      506.16     39.06 o 
  10   8  10      775.27      757.90     67.37 o 
  11   8  10      520.21      478.89     66.70 o 
 -11   9  10      445.46      413.13     59.28 o 
 -10   9  10      269.81      258.85     47.13 o 
  -9   9  10     1191.82     1232.59     87.72 o 
  -8   9  10     1035.40     1019.76     61.35 o 
  -7   9  10     1977.91     1939.65    107.92 o 
  -6   9  10      577.62      644.60     46.36 o 
  -5   9  10      859.89      776.28     53.29 o 
  -4   9  10      129.67      221.27     33.63 o 
  -3   9  10     4832.24     4926.54    108.69 o 
  -2   9  10      494.07      521.59     27.22 o 
  -1   9  10     3185.20     3251.22     74.75 o 
   0   9  10        2.47       36.00     24.79 o 
   1   9  10     3153.18     3155.80     66.45 o 
   2   9  10      490.63      486.78     21.94 o 
   3   9  10     4876.10     4768.16     89.53 o 
   4   9  10      129.79       93.20     17.16 o 
   5   9  10      803.63      807.15     31.56 o 
   6   9  10      599.72      554.27     37.66 o 
   7   9  10     1942.00     1836.28     65.93 o 
   8   9  10      968.33      997.49     53.58 o 
   9   9  10     1154.69     1093.04     67.35 o 
  10   9  10      244.31      298.10     52.40 o 
  11   9  10      409.70      433.19     75.75 o 
 -10  10  10      496.84      557.13     60.36 o 
  -9  10  10      843.63      857.62     67.39 o 
  -8  10  10      156.90      183.62     38.44 o 
  -7  10  10      317.87      329.09     41.41 o 
  -6  10  10     2282.43     2324.34    106.65 o 
  -5  10  10     2176.97     2085.60     86.30 o 
  -4  10  10     1899.02     1971.81     68.91 o 
  -3  10  10     1636.60     1740.05     54.20 o 
  -2  10  10     5076.10     5028.91    113.40 o 
  -1  10  10     3430.11     3477.57     81.74 o 
   0  10  10     1796.38     1742.92     53.95 o 
   1  10  10     3385.17     3400.75     73.04 o 
   2  10  10     5120.56     4967.88     96.37 o 
   3  10  10     1646.02     1654.26     53.85 o 
   4  10  10     1914.19     1920.79     92.41 o 
   5  10  10     2092.25     2147.09     65.80 o 
   6  10  10     2230.46     1999.45    115.96 o 
   7  10  10      298.53      348.04     33.47 o 
   8  10  10      182.06      215.65     32.38 o 
   9  10  10      833.18      826.95     73.48 o 
  10  10  10      488.57      608.26     68.14 o 
 -10  11  10      464.07      501.47     60.19 o 
  -9  11  10      175.75      239.22     54.40 o 
  -8  11  10      171.40      229.52     41.75 o 
  -7  11  10     2076.63     1864.94     93.08 o 
  -6  11  10      360.19      268.48     41.26 o 
  -5  11  10      751.21      903.79     54.73 o 
  -4  11  10      984.09     1003.14     57.27 o 
  -3  11  10     1460.85     1415.77     50.13 o 
  -2  11  10     1434.55     1493.95     50.90 o 
  -1  11  10     1643.14     1567.99     51.00 o 
   0  11  10     2468.60     2466.14     73.12 o 
   1  11  10     1744.49     1611.08     59.31 o 
   2  11  10     1424.88     1418.05     75.70 o 
   3  11  10     1480.71     1403.47     80.81 o 
   4  11  10      959.20     1032.96     44.75 o 
   5  11  10      780.45      750.71     40.10 o 
   6  11  10      352.73      372.38     30.16 o 
   7  11  10     2066.29     1886.26     70.52 o 
   8  11  10      205.43      256.57     40.19 o 
   9  11  10      149.58      180.49     48.11 o 
  10  11  10      462.37      380.19     64.33 o 
  -9  12  10      476.82      584.45     58.50 o 
  -8  12  10      232.12      257.54     42.40 o 
  -7  12  10     1020.72      984.19     68.51 o 
  -6  12  10      594.83      732.22     82.79 o 
  -5  12  10     1100.11     1060.37     64.08 o 
  -4  12  10      711.46      642.51     46.41 o 
  -3  12  10     1160.73     1328.54     60.33 o 
  -2  12  10      890.76      937.56     46.17 o 
  -1  12  10     1130.99     1006.17     59.27 o 
   0  12  10     1091.95     1166.90     49.59 o 
   1  12  10     1000.38     1126.21     40.33 o 
   2  12  10      903.96      959.93     38.69 o 
   3  12  10     1264.37     1230.73     58.32 o 
   4  12  10      733.17      693.84     29.74 o 
   5  12  10     1062.11     1026.28     41.15 o 
   6  12  10      629.71      616.31     64.22 o 
   7  12  10     1078.05      951.99     60.47 o 
   8  12  10      212.10      278.55     53.05 o 
   9  12  10      488.15      416.98     65.21 o 
  -9  13  10      197.35      197.57     47.71 o 
  -8  13  10       20.98      111.03     72.28 o 
  -7  13  10      920.88      865.48     62.03 o 
  -6  13  10      626.01      579.73     54.25 o 
  -5  13  10      291.04      382.97     57.67 o 
  -4  13  10      572.86      620.50     41.99 o 
  -3  13  10      225.10      171.37     28.39 o 
  -2  13  10     1287.78     1283.85     59.77 o 
  -1  13  10      290.29      331.99     32.58 o 
   0  13  10     1536.70     1593.45     56.90 o 
   1  13  10      319.22      305.06     31.26 o 
   2  13  10     1259.84     1231.24     44.22 o 
   3  13  10      184.10      235.45     22.36 o 
   4  13  10      621.64      589.63     33.66 o 
   5  13  10      270.61      225.86     41.29 o 
   6  13  10      608.02      632.64     51.16 o 
   7  13  10      950.26      889.16     73.25 o 
   8  13  10       32.45       72.26     35.79 o 
   9  13  10      199.87      165.18     55.62 o 
  -8  14  10      488.40      498.86     64.90 o 
  -7  14  10      400.46      456.93     55.16 o 
  -6  14  10      153.26      238.57     69.78 o 
  -5  14  10      321.13      324.28     45.09 o 
  -4  14  10      573.80      639.22     52.45 o 
  -3  14  10      542.24      563.92     41.95 o 
  -2  14  10      682.50      660.71     41.40 o 
  -1  14  10      331.12      301.04     38.14 o 
   0  14  10       93.54      117.30     19.56 o 
   1  14  10      306.80      350.84     29.03 o 
   2  14  10      664.92      623.77     34.18 o 
   3  14  10      558.36      563.72     33.18 o 
   4  14  10      597.63      603.64     37.53 o 
   5  14  10      286.88      320.01     37.44 o 
   6  14  10      155.58      214.66     37.32 o 
   7  14  10      413.11      392.19     64.38 o 
   8  14  10      503.17      584.92     77.86 o 
  -7  15  10      492.95      616.78     87.43 o 
  -6  15  10      828.36      853.25     73.60 o 
  -5  15  10      622.42      713.82     58.19 o 
  -4  15  10      316.75      296.59     43.46 o 
  -3  15  10      377.99      443.44     37.84 o 
  -2  15  10      310.78      296.64     34.09 o 
  -1  15  10      641.32      636.66     47.60 o 
   0  15  10      328.10      331.81     37.30 o 
   1  15  10      600.66      570.43     31.63 o 
   2  15  10      317.27      324.90     29.49 o 
   3  15  10      400.47      394.13     36.09 o 
   4  15  10      294.34      288.32     36.79 o 
   5  15  10      608.12      517.98     49.87 o 
   6  15  10      841.75      923.35     74.09 o 
   7  15  10      500.41      568.78     72.82 o 
  -7  16  10      210.76      224.30     52.02 o 
  -6  16  10      175.69      255.70     52.34 o 
  -5  16  10      433.67      452.40     56.05 o 
  -4  16  10      569.56      647.98     57.92 o 
  -3  16  10      690.38      745.93     62.34 o 
  -2  16  10      237.79      256.12     34.85 o 
  -1  16  10      813.86      707.82     54.20 o 
   0  16  10      566.65      541.21     43.57 o 
   1  16  10      863.73      784.07     44.16 o 
   2  16  10      230.37      276.47     31.97 o 
   3  16  10      671.47      630.05     50.84 o 
   4  16  10      582.25      524.27     52.24 o 
   5  16  10      451.15      500.37     70.44 o 
   6  16  10      160.80      187.64     50.82 o 
   7  16  10      208.86      257.86     72.25 o 
  -5  17  10       83.07      111.88     41.39 o 
  -4  17  10      422.39      420.36     56.91 o 
  -3  17  10      578.00      603.58     59.78 o 
  -2  17  10       31.53       60.01     26.50 o 
  -1  17  10      518.42      519.49     49.46 o 
   0  17  10      445.06      362.37     38.35 o 
   1  17  10      486.13      484.07     39.50 o 
   2  17  10       33.33      -14.72     33.28 o 
   3  17  10      621.32      612.68     61.09 o 
   4  17  10      423.44      460.98     63.91 o 
   5  17  10       78.06       64.75     44.92 o 
  -4  18  10      108.30      117.31     44.04 o 
  -3  18  10      223.46      229.32     48.35 o 
  -2  18  10      365.93      336.67     59.30 o 
  -1  18  10      733.11      702.65     60.38 o 
   0  18  10      184.37      237.12     35.51 o 
   1  18  10      755.02      759.31     61.49 o 
   2  18  10      373.16      437.20     59.72 o 
   3  18  10      216.15      293.12     63.94 o 
   4  18  10      120.91      131.58     57.02 o 
  -2  19  10       17.65       14.55     37.18 o 
  -1  19  10      107.57      101.75     59.94 o 
   0  19  10      399.08      335.85    109.80 o 
   1  19  10      106.64      120.53     77.02 o 
   2  19  10       19.94        1.09     36.47 o 
   1   0  11      245.50      287.32     13.23 o 
   2   0  11     1354.03     1335.57     34.06 o 
   3   0  11      242.40      304.28     25.08 o 
   4   0  11      202.29      181.77     14.27 o 
   5   0  11     2130.07     2006.08     48.79 o 
   6   0  11      552.71      525.24     26.07 o 
   7   0  11      715.57      730.87     49.08 o 
   8   0  11      161.86      242.43     26.97 o 
   9   0  11     2169.90     2176.13     71.51 o 
  10   0  11      160.65      191.33     28.94 o 
  11   0  11      238.70      214.83     46.93 o 
  12   0  11      958.18      969.50    182.61 o 
 -12   1  11      315.03      361.86     76.72 o 
 -11   1  11      828.07      825.47     65.54 o 
 -10   1  11      179.07      193.40     26.96 o 
  -9   1  11       72.73       63.95     21.42 o 
  -8   1  11     3248.98     3297.86     96.56 o 
  -7   1  11     2183.12     2329.34     62.51 o 
  -6   1  11       39.01      129.53     33.34 o 
  -5   1  11      762.51      779.23     26.64 o 
  -4   1  11     6138.93     6287.45    114.55 o 
  -3   1  11     4880.84     4866.69     82.36 o 
  -2   1  11     1013.63      955.14     30.56 o 
  -1   1  11     2541.74     2466.69     58.37 o 
   0   1  11     8650.50     8081.28    173.92 o 
   1   1  11     2417.51     2441.32     72.72 o 
   2   1  11     1028.55      943.05     27.62 o 
   3   1  11     4896.80     4869.64     88.86 o 
   4   1  11     6151.92     6063.15     92.00 o 
   5   1  11      736.48      735.78     26.34 o 
   6   1  11       43.37       46.42     20.09 o 
   7   1  11     2156.41     2202.81     59.01 o 
   8   1  11     3181.19     3138.45     90.84 o 
   9   1  11       69.80       94.42     21.63 o 
  10   1  11      179.50      248.38     27.08 o 
  11   1  11      839.68      932.38     95.37 o 
  12   1  11      302.31      411.79     79.38 o 
 -12   2  11      824.09      800.81    152.84 o 
 -11   2  11       47.84      102.27     65.44 o 
 -10   2  11      448.46      407.11     41.86 o 
  -9   2  11     2504.10     2288.24     73.14 o 
  -8   2  11     1213.22     1282.19     53.80 o 
  -7   2  11       78.31      156.63     22.35 o 
  -6   2  11     1052.73     1085.53     42.21 o 
  -5   2  11     1717.34     1633.13     48.08 o 
  -4   2  11     1318.32     1437.97     40.20 o 
  -3   2  11     2001.56     1942.82     42.87 o 
  -2   2  11      504.93      544.93     16.19 o 
  -1   2  11     1400.13     1438.66     39.18 o 
   0   2  11     3384.41     3462.79     62.09 o 
   1   2  11     1495.46     1458.46     40.98 o 
   2   2  11      619.06      526.21     24.15 o 
   3   2  11     1889.71     1935.47     42.59 o 
   4   2  11     1389.33     1396.88     39.81 o 
   5   2  11     1672.09     1635.72     37.16 o 
   6   2  11     1123.11     1050.17     46.61 o 
   7   2  11       94.42      124.69     16.23 o 
   8   2  11     1251.28     1272.20     46.39 o 
   9   2  11     2344.82     2316.69     72.51 o 
  10   2  11      444.03      462.04     31.79 o 
  11   2  11       42.01       42.76     29.62 o 
  12   2  11      822.84      793.27    103.07 o 
 -12   3  11      846.01     1022.29    126.09 o 
 -11   3  11      744.50      673.05     94.74 o 
 -10   3  11      923.30      998.69     59.47 o 
  -9   3  11      236.98      297.52     34.09 o 
  -8   3  11     2763.56     2718.75     90.92 o 
  -7   3  11      348.55      318.85     34.47 o 
  -6   3  11      209.85      245.28     25.12 o 
  -5   3  11     4794.23     4722.04    107.05 o 
  -4   3  11     8276.76     8293.49    162.77 o 
  -3   3  11     1588.03     1606.06     41.17 o 
  -2   3  11      202.42      230.72     14.32 o 
  -1   3  11     4769.32     4781.96    100.43 o 
   0   3  11     7341.88     7439.97    128.78 o 
   1   3  11     4610.82     4685.38     69.65 o 
   2   3  11      211.65      203.75     13.97 o 
   3   3  11     1607.21     1559.56     37.71 o 
   4   3  11     8207.34     8313.28    147.75 o 
   5   3  11     4803.68     4719.01     83.00 o 
   6   3  11      230.34      271.23     18.56 o 
   7   3  11      307.78      315.47     20.42 o 
   8   3  11     2798.89     2975.24     77.93 o 
   9   3  11      256.38      247.88     22.34 o 
  10   3  11      939.97      973.59     82.91 o 
  11   3  11      711.75      692.35     56.35 o 
  12   3  11      870.67      712.33     97.84 o 
 -12   4  11      449.49      525.99     88.76 o 
 -11   4  11      161.69      193.76     51.90 o 
 -10   4  11      497.28      522.96     50.45 o 
  -9   4  11      542.50      517.70     41.05 o 
  -8   4  11     1130.50     1167.00     53.29 o 
  -7   4  11     1211.69     1177.23     49.86 o 
  -6   4  11     2457.14     2396.23     87.21 o 
  -5   4  11      909.23      817.90     35.54 o 
  -4   4  11     2047.63     2176.50     60.06 o 
  -3   4  11     2528.65     2502.22     58.36 o 
  -2   4  11     2147.04     2039.79     79.65 o 
  -1   4  11      506.07      522.07     24.92 o 
   0   4  11       25.48       22.90     10.98 o 
   1   4  11      524.00      491.31     14.90 o 
   2   4  11     2160.45     2068.62     43.86 o 
   3   4  11     2512.10     2476.33     57.94 o 
   4   4  11     2164.76     2148.98     51.87 o 
   5   4  11      758.03      795.36     28.25 o 
   6   4  11     2512.21     2453.94     58.65 o 
   7   4  11     1204.36     1230.65     62.16 o 
   8   4  11     1169.80     1081.49     37.31 o 
   9   4  11      483.32      515.58     52.42 o 
  10   4  11      490.93      543.33     56.07 o 
  11   4  11      176.20      189.54     52.74 o 
  12   4  11      469.78      468.73     68.30 o 
 -11   5  11      462.71      427.06     79.52 o 
 -10   5  11      388.12      391.97     47.52 o 
  -9   5  11      812.96      873.46     51.15 o 
  -8   5  11     1247.86     1269.22     58.97 o 
  -7   5  11     1607.20     1480.16     57.79 o 
  -6   5  11     1565.12     1470.07     54.61 o 
  -5   5  11     3649.71     3586.33    109.89 o 
  -4   5  11     4650.04     4580.96    107.56 o 
  -3   5  11     2436.04     2409.08     62.21 o 
  -2   5  11     5377.50     5267.80    126.37 o 
  -1   5  11     5237.51     4715.03    271.18 o 
   0   5  11     8563.86     8594.10    125.87 o 
   1   5  11     5178.86     5115.88     81.51 o 
   2   5  11     5342.11     5181.00     91.58 o 
   3   5  11     2411.06     2237.12     94.98 o 
   4   5  11     4635.25     4552.59     84.21 o 
   5   5  11     3704.75     3645.25     68.44 o 
   6   5  11     1542.08     1433.71     37.76 o 
   7   5  11     1529.98     1483.75     46.97 o 
   8   5  11     1220.31     1260.68     51.89 o 
   9   5  11      870.30      721.66     64.09 o 
  10   5  11      419.99      428.55     44.05 o 
  11   5  11      468.57      507.78     52.81 o 
 -11   6  11      110.86      136.94     47.76 o 
 -10   6  11      697.46      830.84     64.88 o 
  -9   6  11      576.42      572.07     56.40 o 
  -8   6  11      156.56      213.33     26.07 o 
  -7   6  11      982.03      940.57     47.84 o 
  -6   6  11     2159.12     2206.86     88.72 o 
  -5   6  11     2331.04     2255.76     68.59 o 
  -4   6  11      718.99      682.19     43.54 o 
  -3   6  11     1833.37     1812.19     62.97 o 
  -2   6  11     4135.95     4215.79     91.53 o 
  -1   6  11     1583.58     1557.55     45.83 o 
   0   6  11     1917.82     2043.65     42.87 o 
   1   6  11     1503.86     1526.20     29.16 o 
   2   6  11     4205.71     3896.31     99.15 o 
   3   6  11     1780.51     1680.30     49.05 o 
   4   6  11      669.96      661.19     22.47 o 
   5   6  11     2227.75     2180.71     47.17 o 
   6   6  11     2211.46     2052.09     53.04 o 
   7   6  11      995.69      926.31     35.93 o 
   8   6  11      182.05      171.69     25.45 o 
   9   6  11      521.67      542.89     50.61 o 
  10   6  11      712.35      749.79     59.24 o 
  11   6  11      118.39      114.33     45.00 o 
 -11   7  11      824.78      887.29     88.63 o 
 -10   7  11       89.39      154.98     41.14 o 
  -9   7  11      485.82      431.84     48.69 o 
  -8   7  11      772.97      857.07     50.14 o 
  -7   7  11     4032.10     4059.89    124.76 o 
  -6   7  11     1273.07     1261.93     53.17 o 
  -5   7  11     1489.91     1471.14     55.80 o 
  -4   7  11     4303.08     4464.45    110.02 o 
  -3   7  11     6513.51     6586.48    147.17 o 
  -2   7  11     7388.81     6909.10    329.87 o 
  -1   7  11     4523.03     4531.75    105.00 o 
   0   7  11     7799.07     7927.78    136.82 o 
   1   7  11     4616.21     4657.76     74.71 o 
   2   7  11     7386.57     7212.60    179.62 o 
   3   7  11     6471.30     6459.92    105.91 o 
   4   7  11     4414.45     4219.84     78.00 o 
   5   7  11     1491.46     1386.84     86.54 o 
   6   7  11     1232.24     1177.36     40.89 o 
   7   7  11     4043.29     3994.52    107.84 o 
   8   7  11      847.20      943.49     63.56 o 
   9   7  11      477.42      546.00     64.90 o 
  10   7  11       80.82      186.27     56.02 o 
  11   7  11      852.99      911.15    136.07 o 
 -11   8  11       89.08      211.01     57.36 o 
 -10   8  11      393.39      451.42     58.25 o 
  -9   8  11      538.11      585.53     53.07 o 
  -8   8  11      838.97      931.12     57.72 o 
  -7   8  11     1220.07     1249.50     60.86 o 
  -6   8  11     1024.76     1108.74     75.28 o 
  -5   8  11      814.12      883.18     40.93 o 
  -4   8  11     2183.68     2157.47     69.50 o 
  -3   8  11     3701.72     3656.14     95.47 o 
  -2   8  11     1774.74     1809.97     50.63 o 
  -1   8  11     2965.97     3047.55     80.02 o 
   0   8  11     2017.82     1965.28     48.56 o 
   1   8  11     3105.41     2902.74     61.07 o 
   2   8  11     1865.03     1710.32     40.97 o 
   3   8  11     3643.73     3499.96    101.48 o 
   4   8  11     2113.92     2043.78     45.14 o 
   5   8  11      759.33      756.82     33.92 o 
   6   8  11     1107.33      991.23     36.68 o 
   7   8  11     1226.55     1214.82     49.80 o 
   8   8  11      780.68      859.31     68.16 o 
   9   8  11      504.53      485.71     46.76 o 
  10   8  11      407.60      587.10    108.58 o 
  11   8  11       87.27       96.55     71.20 o 
 -10   9  11      620.31      532.77     59.89 o 
  -9   9  11      250.98      328.86     46.14 o 
  -8   9  11      308.84      309.16     43.92 o 
  -7   9  11     1422.30     1360.45     73.89 o 
  -6   9  11     1802.13     1827.59     71.89 o 
  -5   9  11      261.79      300.23     40.52 o 
  -4   9  11      159.29      183.42     25.62 o 
  -3   9  11     3421.89     3360.51     94.72 o 
  -2   9  11     1909.86     1967.40     56.33 o 
  -1   9  11     2097.77     2122.32     63.61 o 
   0   9  11      229.26      220.51     18.97 o 
   1   9  11     2204.03     2002.25     51.44 o 
   2   9  11     1851.76     1817.64     63.26 o 
   3   9  11     3480.31     3320.12     93.11 o 
   4   9  11      179.78      194.73     19.19 o 
   5   9  11      201.03      298.44     22.07 o 
   6   9  11     1729.69     1754.08     58.54 o 
   7   9  11     1477.96     1424.78     69.49 o 
   8   9  11      275.15      385.88     44.98 o 
   9   9  11      228.10      308.06     44.45 o 
  10   9  11      562.14      594.16     67.77 o 
 -10  10  11       65.79       46.31     37.58 o 
  -9  10  11       18.24       16.24     31.72 o 
  -8  10  11      754.98      905.81     65.79 o 
  -7  10  11      540.62      581.66     52.95 o 
  -6  10  11      130.88      146.53     34.30 o 
  -5  10  11      254.85      344.98     42.68 o 
  -4  10  11     1550.86     1651.40     64.92 o 
  -3  10  11      537.03      635.85     34.27 o 
  -2  10  11     2897.12     3018.43     79.81 o 
  -1  10  11      215.57      265.65     25.26 o 
   0  10  11      193.62      289.58     31.27 o 
   1  10  11      258.92      248.06     18.55 o 
   2  10  11     2925.79     2947.76     78.56 o 
   3  10  11      559.65      638.32     32.35 o 
   4  10  11     1649.35     1560.98     52.80 o 
   5  10  11      316.59      314.25     24.49 o 
   6  10  11      109.22      168.40     22.67 o 
   7  10  11      582.99      558.91     44.67 o 
   8  10  11      848.26      760.98     58.17 o 
   9  10  11       14.35       18.45     38.12 o 
  10  10  11       83.20       35.73     40.26 o 
  -9  11  11      702.91      712.25     67.03 o 
  -8  11  11      253.93      302.35     46.91 o 
  -7  11  11      419.48      381.83     58.64 o 
  -6  11  11     1629.57     1685.19    112.13 o 
  -5  11  11     1865.79     1802.23     85.42 o 
  -4  11  11      958.51      933.38     80.98 o 
  -3  11  11      435.19      429.15     31.97 o 
  -2  11  11      751.99      804.21     37.27 o 
  -1  11  11     1242.90     1193.68     47.52 o 
   0  11  11      958.35      942.25     41.61 o 
   1  11  11     1236.07     1222.40     46.33 o 
   2  11  11      877.00      753.01     36.53 o 
   3  11  11      448.72      467.85     39.81 o 
   4  11  11      878.73      820.48     61.73 o 
   5  11  11     1830.03     1881.72     54.15 o 
   6  11  11     1759.73     1686.55     76.63 o 
   7  11  11      425.73      464.31     41.26 o 
   8  11  11      217.74      327.40     50.33 o 
   9  11  11      668.99      715.60     68.84 o 
  -9  12  11       68.63        8.07     36.25 o 
  -8  12  11      347.25      404.43     51.85 o 
  -7  12  11      553.51      512.07     55.18 o 
  -6  12  11      324.80      351.40     43.93 o 
  -5  12  11      139.27      163.60     33.46 o 
  -4  12  11     1979.56     1800.11     82.96 o 
  -3  12  11      304.37      400.48     39.61 o 
  -2  12  11     1021.89     1077.89     58.00 o 
  -1  12  11       63.59       97.60     28.22 o 
   0  12  11     1699.58     1626.61     57.89 o 
   1  12  11       64.39       97.14     24.50 o 
   2  12  11     1047.62      908.17     78.19 o 
   3  12  11      280.20      280.34     26.08 o 
   4  12  11     2002.59     1766.10     63.72 o 
   5  12  11      148.05      115.60     23.61 o 
   6  12  11      316.84      309.20     36.24 o 
   7  12  11      531.84      634.60     59.73 o 
   8  12  11      376.32      416.40     57.22 o 
   9  12  11       59.68       42.58     38.76 o 
  -8  13  11      394.02      382.17     54.64 o 
  -7  13  11      264.54      378.66     49.82 o 
  -6  13  11      220.59      257.74     42.50 o 
  -5  13  11     1000.16      984.80     65.90 o 
  -4  13  11      334.56      371.48     40.76 o 
  -3  13  11      285.63      348.28     34.93 o 
  -2  13  11      671.93      697.28     43.29 o 
  -1  13  11      658.56      610.78     43.49 o 
   0  13  11      593.01      560.77     31.49 o 
   1  13  11      582.46      618.48     32.12 o 
   2  13  11      688.85      723.04     38.77 o 
   3  13  11      319.45      301.94     30.05 o 
   4  13  11      337.85      291.37     44.67 o 
   5  13  11      977.49      988.29     58.90 o 
   6  13  11      235.11      223.54     44.26 o 
   7  13  11      281.13      363.19     50.81 o 
   8  13  11      436.53      426.74     59.39 o 
  -8  14  11      112.84      287.45     68.29 o 
  -7  14  11      293.04      264.10     50.08 o 
  -6  14  11      684.37      727.57     64.53 o 
  -5  14  11      165.91      173.57     40.22 o 
  -4  14  11      430.85      499.48     49.40 o 
  -3  14  11       51.43       46.15     26.22 o 
  -2  14  11      267.71      339.26     39.68 o 
  -1  14  11       96.41       80.85     28.88 o 
   0  14  11      428.56      555.01     43.05 o 
   1  14  11       77.72      112.44     19.53 o 
   2  14  11      281.90      339.24     27.80 o 
   3  14  11       65.92       88.64     29.19 o 
   4  14  11      409.54      348.41     32.82 o 
   5  14  11      154.75      221.02     44.47 o 
   6  14  11      692.94      739.11     65.05 o 
   7  14  11      298.26      329.11     52.79 o 
   8  14  11       95.48       65.27     50.20 o 
  -7  15  11      336.31      409.49     56.01 o 
  -6  15  11      253.24      212.56     48.84 o 
  -5  15  11      152.19      182.45     59.62 o 
  -4  15  11      306.47      387.97     46.13 o 
  -3  15  11      710.24      620.38     46.57 o 
  -2  15  11      221.12      276.94     38.51 o 
  -1  15  11      316.90      400.55     40.84 o 
   0  15  11        0.01       13.58     22.98 o 
   1  15  11      338.92      386.03     31.17 o 
   2  15  11      201.38      252.53     27.18 o 
   3  15  11      707.19      727.87     47.17 o 
   4  15  11      312.75      281.93     37.21 o 
   5  15  11      155.41      173.28     42.26 o 
   6  15  11      242.15      348.75     50.71 o 
   7  15  11      344.33      333.27     57.92 o 
  -6  16  11      139.47      165.97     45.79 o 
  -5  16  11      355.34      331.33     54.26 o 
  -4  16  11      373.77      343.25     48.84 o 
  -3  16  11      606.33      628.77     65.66 o 
  -2  16  11       31.02       72.27     29.62 o 
  -1  16  11      942.64      881.24     63.90 o 
   0  16  11      249.74      247.89     32.71 o 
   1  16  11      887.72      938.87     49.49 o 
   2  16  11       31.43       30.67     24.63 o 
   3  16  11      652.89      680.03     65.55 o 
   4  16  11      358.15      314.50     50.22 o 
   5  16  11      333.67      401.17     56.94 o 
   6  16  11      128.52      208.55     62.62 o 
  -5  17  11      448.51      518.49     60.71 o 
  -4  17  11      168.02      229.94     46.86 o 
  -3  17  11      499.62      513.30     56.62 o 
  -2  17  11      276.15      371.41     73.04 o 
  -1  17  11      677.68      796.80     60.79 o 
   0  17  11      512.23      480.66     50.80 o 
   1  17  11      720.60      667.64     51.39 o 
   2  17  11      257.17      230.78     50.70 o 
   3  17  11      471.76      489.78     91.50 o 
   4  17  11      175.68       71.91     55.26 o 
   5  17  11      472.12      347.34     79.25 o 
  -3  18  11      441.95      535.33     63.54 o 
  -2  18  11       41.48       35.54     38.84 o 
  -1  18  11      167.77      165.31     47.90 o 
   0  18  11      731.25      791.98     63.88 o 
   1  18  11      149.26      221.65     63.15 o 
   2  18  11       46.16       29.66     46.60 o 
   3  18  11      456.68      386.53    114.23 o 
   0   0  12     5162.99     5690.49    276.32 o 
   1   0  12     3096.95     3011.31     56.41 o 
   2   0  12        0.87       44.75     12.64 o 
   3   0  12     4435.17     4320.96     91.10 o 
   4   0  12     5831.05     5934.74    143.33 o 
   5   0  12     2182.17     2149.33     64.03 o 
   6   0  12      130.36      154.65     18.80 o 
   7   0  12     2510.07     2692.76     72.22 o 
   8   0  12      939.69      997.30     42.08 o 
   9   0  12        0.10       15.12     18.67 o 
  10   0  12      482.24      433.10     40.94 o 
  11   0  12     1393.36     1503.44    140.73 o 
 -11   1  12      193.17      116.39     70.66 o 
 -10   1  12      312.17      288.96     43.19 o 
  -9   1  12     1672.63     1694.48     77.43 o 
  -8   1  12      784.61      700.66     37.18 o 
  -7   1  12        3.24       -1.40     15.21 o 
  -6   1  12      357.00      354.77     24.20 o 
  -5   1  12     2415.19     2318.61     70.97 o 
  -4   1  12      458.50      471.55     30.83 o 
  -3   1  12        9.44       51.54     16.70 o 
  -2   1  12      210.06      171.22     15.33 o 
  -1   1  12      792.43      860.95     36.98 o 
   0   1  12      475.75      553.98     29.35 o 
   1   1  12      844.62      752.28     50.54 o 
   2   1  12      171.33      192.88     14.42 o 
   3   1  12       12.45       25.68     12.43 o 
   4   1  12      506.28      460.30     26.05 o 
   5   1  12     2388.24     2443.43     61.56 o 
   6   1  12      414.25      404.56     50.06 o 
   7   1  12        3.89       22.99     15.09 o 
   8   1  12      741.12      756.94     37.34 o 
   9   1  12     1613.26     1566.68     64.88 o 
  10   1  12      282.00      347.12     34.23 o 
  11   1  12      196.35      330.41     62.98 o 
 -11   2  12      610.36      660.92     63.04 o 
 -10   2  12      321.80      388.58     46.79 o 
  -9   2  12      300.65      339.08     34.71 o 
  -8   2  12     1066.13      956.34     73.71 o 
  -7   2  12     1745.28     1755.63     65.52 o 
  -6   2  12      160.57      217.65     33.67 o 
  -5   2  12      592.39      675.15     36.22 o 
  -4   2  12     4099.34     3944.54     82.70 o 
  -3   2  12     1064.47     1147.00     44.59 o 
  -2   2  12      141.90      161.46     17.83 o 
  -1   2  12     2367.48     2368.17     53.41 o 
   0   2  12     3948.88     3825.52     88.45 o 
   1   2  12     2420.78     2373.77    104.39 o 
   2   2  12      156.39      137.51     10.64 o 
   3   2  12     1130.81     1041.59     31.32 o 
   4   2  12     3983.66     3946.72     82.11 o 
   5   2  12      662.38      657.76     28.98 o 
   6   2  12      208.61      255.26     22.47 o 
   7   2  12     1782.59     1688.96     46.15 o 
   8   2  12     1009.24     1071.79     45.65 o 
   9   2  12      322.62      340.05     29.38 o 
  10   2  12      322.90      400.19     48.00 o 
  11   2  12      596.90      697.78     85.40 o 
 -11   3  12       48.18       46.08     32.32 o 
 -10   3  12      428.51      467.25     51.53 o 
  -9   3  12     1025.25      970.75     52.21 o 
  -8   3  12     1456.77     1440.09     74.01 o 
  -7   3  12      261.46      260.56     26.44 o 
  -6   3  12     1146.08     1239.74     44.42 o 
  -5   3  12     1459.59     1392.93     47.33 o 
  -4   3  12     1716.04     1767.11     49.00 o 
  -3   3  12     1570.59     1519.21     41.31 o 
  -2   3  12      775.18      818.67     31.58 o 
  -1   3  12     1788.06     1707.11     48.96 o 
   0   3  12      322.65      312.55     33.50 o 
   1   3  12     1756.75     1649.50     29.08 o 
   2   3  12      866.29      762.98     24.84 o 
   3   3  12     1594.38     1579.06     39.94 o 
   4   3  12     1801.85     1707.09     44.97 o 
   5   3  12     1359.40     1390.07     42.02 o 
   6   3  12     1172.94     1098.60     42.07 o 
   7   3  12      247.58      256.61     23.13 o 
   8   3  12     1527.63     1465.35     53.58 o 
   9   3  12     1002.29      899.31     48.46 o 
  10   3  12      397.68      374.03     52.80 o 
  11   3  12       40.29       74.38     35.36 o 
 -11   4  12      425.82      390.18     62.68 o 
 -10   4  12       96.28      162.51     52.37 o 
  -9   4  12      843.14      862.94     47.80 o 
  -8   4  12     3016.52     2926.75     97.40 o 
  -7   4  12     1047.83      979.34     57.89 o 
  -6   4  12      677.38      719.41     37.55 o 
  -5   4  12     1584.94     1628.97     75.13 o 
  -4   4  12     5463.90     5705.82    125.55 o 
  -3   4  12      941.55      860.11     30.52 o 
  -2   4  12     4789.41     4745.70    116.23 o 
  -1   4  12     1635.18     1728.07     48.44 o 
   0   4  12     4264.73     4230.69     94.41 o 
   1   4  12     1742.72     1621.46     58.39 o 
   2   4  12     4726.08     4860.66     90.22 o 
   3   4  12      887.58      924.47     38.34 o 
   4   4  12     5652.68     5537.90    111.71 o 
   5   4  12     1718.21     1627.38     46.95 o 
   6   4  12      660.82      695.41     59.09 o 
   7   4  12     1028.43     1046.84     45.44 o 
   8   4  12     3098.58     2943.88    101.90 o 
   9   4  12      919.58      816.03     54.98 o 
  10   4  12      109.76      118.54     71.74 o 
  11   4  12      429.59      491.77     51.61 o 
 -11   5  12      393.73      301.40     89.81 o 
 -10   5  12      928.15      852.90     95.56 o 
  -9   5  12      926.91      951.73     56.04 o 
  -8   5  12     1001.05     1024.31     52.82 o 
  -7   5  12     1317.66     1265.49     91.83 o 
  -6   5  12     3524.52     3656.47    122.59 o 
  -5   5  12     1042.10      901.97     41.00 o 
  -4   5  12     1481.60     1556.01     52.36 o 
  -3   5  12     1234.08     1201.26     40.47 o 
  -2   5  12     8069.76     8027.19    155.26 o 
  -1   5  12      432.75      396.70     23.76 o 
   0   5  12     2588.83     2613.17     61.90 o 
   1   5  12      345.19      381.54     27.95 o 
   2   5  12     8068.71     7963.96    139.84 o 
   3   5  12     1206.89     1201.64     35.81 o 
   4   5  12     1525.93     1570.42     50.88 o 
   5   5  12      906.54      992.24     39.95 o 
   6   5  12     3587.76     3525.38     82.45 o 
   7   5  12     1314.22     1328.64     60.64 o 
   8   5  12     1044.93      994.39     55.10 o 
   9   5  12      881.58     1088.64     69.05 o 
  10   5  12      975.32      911.89     69.78 o 
  11   5  12      410.76      418.18     59.53 o 
 -11   6  12      158.32      251.97     56.40 o 
 -10   6  12        1.46       20.01     38.00 o 
  -9   6  12      423.95      425.49     43.11 o 
  -8   6  12     1258.34     1139.63     60.64 o 
  -7   6  12     1239.19     1307.94     57.38 o 
  -6   6  12      929.07      708.91     63.53 o 
  -5   6  12     1798.02     1721.53     71.51 o 
  -4   6  12     3996.20     4114.66    105.51 o 
  -3   6  12     3025.34     3182.20     81.91 o 
  -2   6  12     5740.60     5624.36    122.65 o 
  -1   6  12     3485.13     3377.49     84.22 o 
   0   6  12     5713.29     5554.43    128.93 o 
   1   6  12     3443.50     3499.70     67.01 o 
   2   6  12     5663.13     5709.96    109.79 o 
   3   6  12     3047.05     2994.95    115.48 o 
   4   6  12     4104.65     3928.83     84.49 o 
   5   6  12     1724.33     1723.39     48.65 o 
   6   6  12      854.50      864.18     43.05 o 
   7   6  12     1292.74     1274.93     68.63 o 
   8   6  12     1288.77     1217.54     67.34 o 
   9   6  12      428.02      495.45     50.08 o 
  10   6  12        0.91       42.45     29.30 o 
  11   6  12      183.47      247.68     54.40 o 
 -11   7  12      114.29      120.55     46.63 o 
 -10   7  12      422.95      673.88     71.79 o 
  -9   7  12      700.24      792.98     58.00 o 
  -8   7  12      181.04      178.85     34.09 o 
  -7   7  12      376.86      448.27     46.03 o 
  -6   7  12     2661.95     2612.84     87.88 o 
  -5   7  12     2082.61     2048.69     67.67 o 
  -4   7  12     1689.01     1645.61     69.52 o 
  -3   7  12     1464.82     1553.23     63.15 o 
  -2   7  12     7093.63     6986.55    175.66 o 
  -1   7  12     2859.25     2831.65     75.78 o 
   0   7  12     3749.57     3768.90     74.71 o 
   1   7  12     2772.57     2797.61     60.23 o 
   2   7  12     7156.33     6559.51    358.59 o 
   3   7  12     1530.43     1454.03     41.57 o 
   4   7  12     1693.87     1651.25     54.62 o 
   5   7  12     2084.72     2071.06     66.49 o 
   6   7  12     2736.15     2906.97     93.15 o 
   7   7  12      398.19      400.91     40.33 o 
   8   7  12      196.72      216.73     34.09 o 
   9   7  12      725.45      573.23     59.61 o 
  10   7  12      476.41      442.02     47.71 o 
  11   7  12      116.79       -1.21     42.24 o 
 -10   8  12      554.50      444.36     69.04 o 
  -9   8  12      288.99      268.97     56.46 o 
  -8   8  12      348.74      347.64     39.08 o 
  -7   8  12     1264.12     1213.59     61.10 o 
  -6   8  12     1439.80     1302.89     60.77 o 
  -5   8  12      853.17      835.55     46.45 o 
  -4   8  12     1200.49     1216.45     49.59 o 
  -3   8  12     5546.26     5442.14    134.27 o 
  -2   8  12      498.29      559.69     34.27 o 
  -1   8  12     3961.11     3846.71     97.74 o 
   0   8  12     3713.91     3904.52     82.07 o 
   1   8  12     3879.61     3917.79     72.01 o 
   2   8  12      504.86      597.38     44.39 o 
   3   8  12     5626.72     5415.78    114.58 o 
   4   8  12     1111.28     1139.64     39.45 o 
   5   8  12      812.91      824.94     37.61 o 
   6   8  12     1442.36     1343.45     50.24 o 
   7   8  12     1301.33     1254.31     64.56 o 
   8   8  12      294.38      340.46     44.11 o 
   9   8  12      258.76      266.54     38.95 o 
  10   8  12      510.09      515.06     63.84 o 
 -10   9  12       81.21       38.40     47.34 o 
  -9   9  12      192.08      180.01     41.55 o 
  -8   9  12      895.30      889.91     63.93 o 
  -7   9  12      609.42      459.92     39.98 o 
  -6   9  12      714.26      681.32     47.14 o 
  -5   9  12     3738.03     3719.62    115.15 o 
  -4   9  12     1111.76     1151.60     54.29 o 
  -3   9  12     1620.23     1629.34     60.52 o 
  -2   9  12     3355.62     3292.27     95.66 o 
  -1   9  12     5638.01     5538.86    136.53 o 
   0   9  12      443.66      373.19     49.25 o 
   1   9  12     5459.39     5639.91    112.77 o 
   2   9  12     3296.91     3198.89     97.21 o 
   3   9  12     1589.70     1621.27     46.95 o 
   4   9  12     1218.27     1206.23     45.85 o 
   5   9  12     3723.63     3743.76    118.08 o 
   6   9  12      670.81      694.82     37.95 o 
   7   9  12      518.42      530.80     49.04 o 
   8   9  12      966.51      901.26     66.24 o 
   9   9  12      177.74      194.97     40.52 o 
  10   9  12       84.21      104.93     46.20 o 
 -10  10  12      512.03      574.85    123.55 o 
  -9  10  12     1217.11     1146.57     82.74 o 
  -8  10  12       62.56       62.86     32.25 o 
  -7  10  12      272.00      310.00     44.09 o 
  -6  10  12     1157.65     1257.86     62.05 o 
  -5  10  12     3610.09     3471.52    114.69 o 
  -4  10  12       52.37       56.66     22.12 o 
  -3  10  12     2655.96     2674.47     84.72 o 
  -2  10  12     1096.82     1219.92     50.28 o 
  -1  10  12     5250.40     5206.62    132.32 o 
   0  10  12       18.36       35.50     15.12 o 
   1  10  12     5145.93     5138.63    150.00 o 
   2  10  12     1147.64      996.23     32.99 o 
   3  10  12     2732.68     2615.60     77.71 o 
   4  10  12       32.13       41.61     18.31 o 
   5  10  12     3602.26     3658.25    114.18 o 
   6  10  12     1210.75     1149.80     55.91 o 
   7  10  12      296.09      314.96     37.11 o 
   8  10  12       46.54       33.87     28.43 o 
   9  10  12     1177.33     1060.94     88.16 o 
  10  10  12      503.45      533.28     70.34 o 
  -9  11  12       82.00       66.14     39.49 o 
  -8  11  12      813.69      682.55     65.84 o 
  -7  11  12      541.22      506.57     65.89 o 
  -6  11  12       89.14       96.41     31.09 o 
  -5  11  12      334.12      338.38     41.21 o 
  -4  11  12      246.28      251.87     31.47 o 
  -3  11  12      520.07      498.81     33.19 o 
  -2  11  12      232.01      246.47     23.14 o 
  -1  11  12      354.42      371.69     29.69 o 
   0  11  12       30.30       55.07     22.87 o 
   1  11  12      314.12      328.93     22.63 o 
   2  11  12      194.26      240.53     26.55 o 
   3  11  12      497.45      565.52     62.81 o 
   4  11  12      280.81      301.19     38.97 o 
   5  11  12      327.93      382.59     34.00 o 
   6  11  12       68.43       43.66     26.48 o 
   7  11  12      511.59      528.66     47.19 o 
   8  11  12      780.12      772.64     70.36 o 
   9  11  12       73.67       96.79     43.55 o 
  -9  12  12      986.34      841.02    109.90 o 
  -8  12  12      120.40       80.55     39.05 o 
  -7  12  12       34.62       57.55     31.21 o 
  -6  12  12      421.50      469.98     51.88 o 
  -5  12  12      987.21      869.48     61.99 o 
  -4  12  12       43.24       88.67     30.40 o 
  -3  12  12      126.08      159.45     24.27 o 
  -2  12  12      867.79      861.30     40.68 o 
  -1  12  12      266.97      250.95     28.44 o 
   0  12  12        8.49       17.49     15.83 o 
   1  12  12      248.60      273.14     25.83 o 
   2  12  12      865.49      852.01     41.14 o 
   3  12  12      122.33      152.14     28.37 o 
   4  12  12       46.80       89.62     18.81 o 
   5  12  12      917.51      957.32     48.95 o 
   6  12  12      425.91      453.65     52.02 o 
   7  12  12       37.20       90.00     37.60 o 
   8  12  12      140.54      100.10     44.16 o 
   9  12  12      973.79      831.01     92.42 o 
  -8  13  12      268.94      232.30     53.01 o 
  -7  13  12      186.68      197.29     46.21 o 
  -6  13  12      250.56      351.68     49.41 o 
  -5  13  12       17.39       -0.02     24.42 o 
  -4  13  12      252.91      340.50     46.91 o 
  -3  13  12       75.91      153.11     28.08 o 
  -2  13  12      421.17      386.86     49.47 o 
  -1  13  12       89.76       75.92     22.45 o 
   0  13  12      268.71      290.55     28.51 o 
   1  13  12       68.59       75.52     19.90 o 
   2  13  12      409.69      479.69     46.92 o 
   3  13  12       95.15       82.25     31.11 o 
   4  13  12      239.29      249.15     30.25 o 
   5  13  12       12.92       -5.12     23.29 o 
   6  13  12      256.93      335.90     50.25 o 
   7  13  12      213.02      293.77     50.02 o 
   8  13  12      274.55      357.01    111.26 o 
  -7  14  12      210.24      226.61     48.18 o 
  -6  14  12      779.03      788.62     72.42 o 
  -5  14  12      587.46      540.65     56.64 o 
  -4  14  12      183.00      300.75     44.01 o 
  -3  14  12      388.87      392.28     38.70 o 
  -2  14  12      794.93      806.26     55.20 o 
  -1  14  12      442.46      514.01     43.03 o 
   0  14  12       95.39      160.11     25.81 o 
   1  14  12      444.06      412.53     31.19 o 
   2  14  12      779.02      744.95     40.22 o 
   3  14  12      375.70      313.44     33.55 o 
   4  14  12      183.38      224.21     32.74 o 
   5  14  12      565.07      616.00     73.79 o 
   6  14  12      766.13      853.20     73.32 o 
   7  14  12      206.56      226.95     50.89 o 
  -6  15  12      287.35      267.49     52.26 o 
  -5  15  12      206.40      201.78     46.20 o 
  -4  15  12      565.56      486.20     61.83 o 
  -3  15  12      318.56      323.43     39.62 o 
  -2  15  12      157.64      200.12     44.64 o 
  -1  15  12      419.94      431.26     46.69 o 
   0  15  12      487.79      478.50     57.71 o 
   1  15  12      383.63      431.03     40.93 o 
   2  15  12      157.90      136.79     26.56 o 
   3  15  12      369.06      391.68     41.70 o 
   4  15  12      544.38      550.36     48.14 o 
   5  15  12      203.96      288.31     58.38 o 
   6  15  12      285.03      348.90     54.23 o 
  -5  16  12      314.77      365.08     52.94 o 
  -4  16  12       23.16        3.95     32.65 o 
  -3  16  12      311.05      355.42     49.89 o 
  -2  16  12      405.07      486.00     74.83 o 
  -1  16  12      429.65      404.39     54.28 o 
   0  16  12       18.06       24.58     34.48 o 
   1  16  12      426.61      444.74     46.39 o 
   2  16  12      403.94      438.72     54.86 o 
   3  16  12      311.91      342.26     62.88 o 
   4  16  12       23.93       41.63     33.04 o 
   5  16  12      336.17      272.61     61.11 o 
  -4  17  12      191.97      163.05     51.78 o 
  -3  17  12      229.50      210.15     47.05 o 
  -2  17  12       33.44       25.36     42.85 o 
  -1  17  12      177.04      181.94     38.59 o 
   0  17  12      278.07      257.62     42.70 o 
   1  17  12      175.94      164.35     51.26 o 
   2  17  12       34.56       86.43     47.77 o 
   3  17  12      243.16      288.79     89.29 o 
   4  17  12      178.75      304.08     89.69 o 
  -2  18  12      107.03      138.26     49.21 o 
  -1  18  12      221.13      171.76     62.76 o 
   0  18  12       27.99       23.97     46.33 o 
   1  18  12      209.26      239.54     75.62 o 
   2  18  12      111.62      154.79    123.28 o 
   1   0  13     1227.26     1227.16     50.15 o 
   2   0  13      745.05      702.76     27.54 o 
   3   0  13      810.91      846.07     36.94 o 
   4   0  13     1705.32     1749.90     57.21 o 
   5   0  13     2345.52     2391.91     79.45 o 
   6   0  13      156.27      196.88     29.94 o 
   7   0  13      225.96      223.31     29.06 o 
   8   0  13     1082.49     1073.26     52.62 o 
   9   0  13     1349.62     1312.86     63.13 o 
  10   0  13      117.86      155.19     31.92 o 
  11   0  13      241.54      200.51     64.96 o 
 -11   1  13     1042.19     1087.41     90.45 o 
 -10   1  13      667.96      721.78     56.67 o 
  -9   1  13      505.59      489.06     49.19 o 
  -8   1  13      445.37      424.38     67.36 o 
  -7   1  13     4172.49     4260.72    139.45 o 
  -6   1  13      515.16      546.41     42.94 o 
  -5   1  13     1798.39     1924.19     69.60 o 
  -4   1  13     3803.49     3825.60    105.01 o 
  -3   1  13     3160.96     3157.00     80.89 o 
  -2   1  13       31.28       72.08     24.02 o 
  -1   1  13     5757.78     5540.16    144.06 o 
   0   1  13    11302.51    11455.48    269.55 o 
   1   1  13     5738.35     5687.13    155.76 o 
   2   1  13       22.75       46.02     12.21 o 
   3   1  13     3251.45     3167.10     75.48 o 
   4   1  13     3757.23     3682.58     84.03 o 
   5   1  13     1890.94     1776.60     57.80 o 
   6   1  13      549.68      540.43     30.09 o 
   7   1  13     4095.10     4238.50    110.50 o 
   8   1  13      436.41      499.64     35.99 o 
   9   1  13      522.81      451.09     40.95 o 
  10   1  13      670.99      687.19     46.69 o 
  11   1  13     1003.53     1138.68    109.78 o 
 -11   2  13        4.79       40.10     37.77 o 
 -10   2  13      162.71      236.35     55.09 o 
  -9   2  13     1067.73     1026.65     66.09 o 
  -8   2  13      892.68      871.47     64.87 o 
  -7   2  13      462.35      450.28     41.46 o 
  -6   2  13      573.51      598.00     42.94 o 
  -5   2  13      299.73      292.00     30.19 o 
  -4   2  13     1532.34     1415.68     87.92 o 
  -3   2  13     1093.57     1117.20     46.27 o 
  -2   2  13     1267.04     1322.00     41.17 o 
  -1   2  13      191.54      203.40     23.05 o 
   0   2  13      572.82      555.18     34.98 o 
   1   2  13      148.86      221.82     25.73 o 
   2   2  13     1361.97     1226.12     33.85 o 
   3   2  13     1128.07     1043.13     34.47 o 
   4   2  13     1455.46     1519.96     45.50 o 
   5   2  13      271.36      269.34     22.93 o 
   6   2  13      560.75      553.16     30.92 o 
   7   2  13      457.15      447.15     30.54 o 
   8   2  13      906.44      892.72     47.64 o 
   9   2  13     1076.75     1053.40     48.20 o 
  10   2  13      177.04      215.77     41.96 o 
  11   2  13        5.97      -27.57     49.87 o 
 -11   3  13      558.46      592.52     99.12 o 
 -10   3  13      330.44      247.27     44.67 o 
  -9   3  13      711.92      735.88     57.98 o 
  -8   3  13     2478.09     2460.54    101.77 o 
  -7   3  13      524.44      458.05     33.00 o 
  -6   3  13     1431.16     1356.15     57.55 o 
  -5   3  13     1013.93      961.56     38.75 o 
  -4   3  13     2955.19     2859.56     87.97 o 
  -3   3  13      180.69      187.55     22.10 o 
  -2   3  13      222.43      245.47     32.08 o 
  -1   3  13      153.35      161.35     16.48 o 
   0   3  13     4583.63     4545.74     90.29 o 
   1   3  13      119.32      152.88     21.22 o 
   2   3  13      263.93      247.77     18.60 o 
   3   3  13      212.00      205.62     17.95 o 
   4   3  13     2827.04     2913.17     68.56 o 
   5   3  13     1046.07     1003.76     37.80 o 
   6   3  13     1453.98     1408.58     57.77 o 
   7   3  13      466.94      552.35     32.68 o 
   8   3  13     2350.44     2299.09     71.37 o 
   9   3  13      731.55      702.20     49.87 o 
  10   3  13      292.62      316.75     58.73 o 
  11   3  13      525.41      479.42     82.04 o 
 -11   4  13      202.26       92.05     53.67 o 
 -10   4  13      584.63      616.58     58.51 o 
  -9   4  13      727.41      742.61     58.04 o 
  -8   4  13      152.83      188.79     35.11 o 
  -7   4  13      413.89      445.18     48.97 o 
  -6   4  13      784.74      774.24     39.29 o 
  -5   4  13      923.25      936.04     51.68 o 
  -4   4  13      171.86      163.13     19.21 o 
  -3   4  13      200.12      217.65     20.91 o 
  -2   4  13      111.75      152.91     21.26 o 
  -1   4  13      611.32      576.42     34.47 o 
   0   4  13     1511.84     1509.17     43.49 o 
   1   4  13      545.41      554.19     23.99 o 
   2   4  13      189.39      158.94     14.59 o 
   3   4  13      174.71      223.92     20.20 o 
   4   4  13      146.26      222.69     25.82 o 
   5   4  13      869.99      954.23     35.22 o 
   6   4  13      851.06      834.41     34.58 o 
   7   4  13      393.77      396.73     27.33 o 
   8   4  13      197.44      109.91     29.66 o 
   9   4  13      677.27      645.81     53.12 o 
  10   4  13      578.58      550.78     66.59 o 
  11   4  13      198.11      320.85     44.13 o 
 -11   5  13      549.91      526.27     71.91 o 
 -10   5  13       93.24      106.08     46.73 o 
  -9   5  13      606.06      705.61     57.85 o 
  -8   5  13     2002.85     2073.46     95.75 o 
  -7   5  13      834.39      918.40     49.57 o 
  -6   5  13      292.63      274.07     28.08 o 
  -5   5  13      737.15      797.33     38.74 o 
  -4   5  13     4931.64     4750.36    114.42 o 
  -3   5  13      735.23      701.51     30.73 o 
  -2   5  13     1988.00     1957.07     64.71 o 
  -1   5  13      984.11     1152.55     47.95 o 
   0   5  13     6156.89     6152.71    128.23 o 
   1   5  13     1094.42     1053.89     34.42 o 
   2   5  13     1965.89     1888.56     50.03 o 
   3   5  13      720.70      748.70     29.68 o 
   4   5  13     4931.34     4884.72    105.88 o 
   5   5  13      810.76      809.88     38.95 o 
   6   5  13      276.09      294.94     39.61 o 
   7   5  13      889.09      869.26     38.62 o 
   8   5  13     1978.25     1880.86     85.31 o 
   9   5  13      632.64      586.81     59.01 o 
  10   5  13       75.22       59.15     38.55 o 
  11   5  13      589.64      488.62     58.72 o 
 -10   6  13      736.78      721.07     79.32 o 
  -9   6  13      840.58     1053.68    188.47 o 
  -8   6  13      138.51      143.01     30.45 o 
  -7   6  13     1072.91      970.85     63.21 o 
  -6   6  13     2330.27     2367.43     93.15 o 
  -5   6  13     3212.15     3087.47     93.54 o 
  -4   6  13     1560.38     1542.21     51.48 o 
  -3   6  13      997.77     1023.86     39.72 o 
  -2   6  13     4835.44     4938.21    134.66 o 
  -1   6  13     3734.81     3645.07     98.61 o 
   0   6  13     3602.54     3596.39     92.27 o 
   1   6  13     3627.66     3660.12     81.74 o 
   2   6  13     4887.20     4867.88     89.07 o 
   3   6  13      975.27      933.30     40.08 o 
   4   6  13     1511.08     1514.02     78.22 o 
   5   6  13     3097.33     3212.35     80.79 o 
   6   6  13     2441.46     2323.01     64.68 o 
   7   6  13      977.73     1066.54     72.45 o 
   8   6  13      138.39      146.56     45.22 o 
   9   6  13      815.21      841.80     85.27 o 
  10   6  13      773.57      815.63     77.75 o 
 -10   7  13      129.86      162.46     53.61 o 
  -9   7  13      354.61      274.96     49.70 o 
  -8   7  13     1933.41     1868.88     82.41 o 
  -7   7  13      760.03      790.62     46.92 o 
  -6   7  13      644.64      617.44     59.37 o 
  -5   7  13     1493.98     1444.96     67.67 o 
  -4   7  13     4813.35     4975.16    124.51 o 
  -3   7  13     4005.28     4033.66    103.78 o 
  -2   7  13     4077.64     3982.79    113.99 o 
  -1   7  13     3211.60     3198.69     84.78 o 
   0   7  13     4015.00     3938.97     99.34 o 
   1   7  13     3077.37     3143.95     67.71 o 
   2   7  13     4023.44     3882.65     80.69 o 
   3   7  13     4067.45     4044.02    102.81 o 
   4   7  13     4933.10     4776.01    106.03 o 
   5   7  13     1444.58     1331.48     48.85 o 
   6   7  13      607.35      653.62     42.55 o 
   7   7  13      832.93      705.53     46.50 o 
   8   7  13     1928.69     1930.52     97.99 o 
   9   7  13      321.73      429.29     49.46 o 
  10   7  13      149.22      205.81     40.53 o 
 -10   8  13      230.44      253.19     81.58 o 
  -9   8  13      874.86      907.53     82.28 o 
  -8   8  13       33.81        1.63     26.31 o 
  -7   8  13      547.32      513.56     41.21 o 
  -6   8  13      844.91      835.65     47.88 o 
  -5   8  13     4485.02     4580.13    132.07 o 
  -4   8  13       88.96      121.17     26.84 o 
  -3   8  13     1271.73     1238.49     60.02 o 
  -2   8  13      910.31      743.22     45.42 o 
  -1   8  13     6426.63     6457.04    158.11 o 
   0   8  13     1046.75     1041.20     44.14 o 
   1   8  13     6389.37     6563.23    137.55 o 
   2   8  13      875.28      869.40     69.85 o 
   3   8  13     1307.40     1298.51     48.63 o 
   4   8  13       57.18       94.40     17.19 o 
   5   8  13     4494.61     4486.74    120.16 o 
   6   8  13      876.76      830.74     46.33 o 
   7   8  13      497.55      464.77     39.37 o 
   8   8  13       37.95       38.54     30.37 o 
   9   8  13      866.05      827.12     76.28 o 
  10   8  13      236.19      271.37     56.90 o 
  -9   9  13      431.44      407.77     61.67 o 
  -8   9  13      246.57      190.31     50.02 o 
  -7   9  13     1088.38     1191.71     62.20 o 
  -6   9  13      864.60      840.73     46.51 o 
  -5   9  13     1095.17     1003.18     51.90 o 
  -4   9  13      399.33      438.38     32.66 o 
  -3   9  13     3942.67     4084.79    113.61 o 
  -2   9  13     2216.90     2199.16     83.77 o 
  -1   9  13     3986.97     3927.93    107.41 o 
   0   9  13       99.94      142.96     20.31 o 
   1   9  13     3984.31     3909.82     88.54 o 
   2   9  13     2235.79     2252.68     64.42 o 
   3   9  13     4004.71     3913.84     89.82 o 
   4   9  13      425.53      455.30     37.08 o 
   5   9  13     1046.20     1023.71     45.40 o 
   6   9  13      852.82      755.05     42.01 o 
   7   9  13     1148.19     1084.91     70.99 o 
   8   9  13      267.22      295.16     59.71 o 
   9   9  13      396.77      342.70     46.05 o 
  -9  10  13      362.48      438.66     66.69 o 
  -8  10  13      219.78      273.92     39.06 o 
  -7  10  13      230.17      255.64     34.65 o 
  -6  10  13      153.47      180.42     31.15 o 
  -5  10  13      998.68      942.05     51.83 o 
  -4  10  13       77.37       53.08     23.58 o 
  -3  10  13      354.04      398.97     34.15 o 
  -2  10  13      238.55      210.72     27.10 o 
  -1  10  13     1483.69     1486.05     55.65 o 
   0  10  13       34.53       24.51     17.27 o 
   1  10  13     1461.47     1483.06     52.88 o 
   2  10  13      237.64      242.86     21.84 o 
   3  10  13      377.09      404.67     31.07 o 
   4  10  13       83.59       85.26     23.45 o 
   5  10  13      942.19      978.06     82.19 o 
   6  10  13      139.07      123.44     29.52 o 
   7  10  13      223.04      281.19     40.78 o 
   8  10  13      211.85      157.57     37.65 o 
   9  10  13      361.84      416.58     60.21 o 
  -9  11  13      424.06      426.99     69.64 o 
  -8  11  13       52.62      259.18     47.95 o 
  -7  11  13      223.83      272.35     43.79 o 
  -6  11  13     1023.53     1105.71     69.06 o 
  -5  11  13      515.45      519.48     45.83 o 
  -4  11  13        9.19       20.19     22.34 o 
  -3  11  13      471.78      457.67     35.78 o 
  -2  11  13      950.39      851.25     46.32 o 
  -1  11  13      368.52      347.24     29.49 o 
   0  11  13      137.91      166.08     27.39 o 
   1  11  13      357.59      370.24     25.16 o 
   2  11  13      963.26      935.67     43.49 o 
   3  11  13      477.22      491.98     40.67 o 
   4  11  13        8.39        4.60     17.92 o 
   5  11  13      487.50      620.45     41.44 o 
   6  11  13     1042.35     1005.05     71.68 o 
   7  11  13      255.49      237.66     40.28 o 
   8  11  13       53.81       11.94     42.12 o 
   9  11  13      424.73      475.46    152.74 o 
  -8  12  13      222.04      239.81     58.05 o 
  -7  12  13     1211.54     1213.36     78.95 o 
  -6  12  13      231.23      380.24     51.20 o 
  -5  12  13      319.06      373.54     43.20 o 
  -4  12  13      207.46      237.33     34.52 o 
  -3  12  13      846.08      806.79     47.25 o 
  -2  12  13       78.67       92.90     33.51 o 
  -1  12  13      190.97      192.04     26.32 o 
   0  12  13      296.28      289.93     27.88 o 
   1  12  13      186.28      206.57     27.02 o 
   2  12  13       76.25       57.00     23.11 o 
   3  12  13      840.32      841.49     44.09 o 
   4  12  13      216.77      244.95     29.07 o 
   5  12  13      281.07      268.06     32.02 o 
   6  12  13      239.65      202.60     37.12 o 
   7  12  13     1226.02     1113.41    112.99 o 
   8  12  13      227.38      246.85     65.29 o 
  -7  13  13       25.89       29.70     34.91 o 
  -6  13  13     1131.57     1163.39     82.61 o 
  -5  13  13      922.91      908.54     69.61 o 
  -4  13  13       50.61       48.03     29.66 o 
  -3  13  13       66.10       94.81     25.98 o 
  -2  13  13     1264.93     1324.07     59.82 o 
  -1  13  13      761.83      706.07     42.79 o 
   0  13  13        7.06       -8.02     18.26 o 
   1  13  13      718.24      687.40     41.89 o 
   2  13  13     1233.61     1238.74     57.90 o 
   3  13  13       88.60       57.25     24.76 o 
   4  13  13       61.64       35.56     22.93 o 
   5  13  13      935.76      999.05     59.63 o 
   6  13  13     1105.54     1126.04     84.34 o 
   7  13  13       19.22        1.19     35.76 o 
  -7  14  13      302.56      316.59     64.01 o 
  -6  14  13      127.02      152.00     43.34 o 
  -5  14  13       86.72      106.77     48.71 o 
  -4  14  13      691.85      631.69     85.52 o 
  -3  14  13      604.29      615.25     54.45 o 
  -2  14  13      204.56      214.42     36.80 o 
  -1  14  13      435.01      495.45     45.14 o 
   0  14  13      418.33      393.31     42.01 o 
   1  14  13      414.13      424.23     38.31 o 
   2  14  13      192.29      204.33     27.75 o 
   3  14  13      627.41      544.52     40.33 o 
   4  14  13      640.64      585.65     51.33 o 
   5  14  13       76.89       -4.08     34.33 o 
   6  14  13      132.67      148.38     56.88 o 
   7  14  13      319.58      346.74     73.50 o 
  -6  15  13      669.35      696.12     71.20 o 
  -5  15  13      365.27      355.95     53.65 o 
  -4  15  13      114.55      116.33     38.15 o 
  -3  15  13      163.28      254.49     56.40 o 
  -2  15  13     1203.85     1169.71     73.21 o 
  -1  15  13      498.09      420.60     46.16 o 
   0  15  13       52.52       66.62     31.75 o 
   1  15  13      496.96      415.63     49.10 o 
   2  15  13     1226.34     1220.94     70.16 o 
   3  15  13      155.21      260.26     46.64 o 
   4  15  13      108.21       97.37     49.78 o 
   5  15  13      364.04      448.74    112.22 o 
   6  15  13      675.30      677.51     92.57 o 
  -4  16  13      225.14      323.36     50.33 o 
  -3  16  13      391.72      348.50     92.07 o 
  -2  16  13      179.98      178.64     38.69 o 
  -1  16  13      563.77      633.10     79.07 o 
   0  16  13      292.01      260.38     44.16 o 
   1  16  13      565.56      548.62     53.56 o 
   2  16  13      169.35      159.03     47.01 o 
   3  16  13      402.63      260.23     90.90 o 
   4  16  13      247.55      241.33     94.12 o 
  -3  17  13      115.67      107.99     50.64 o 
  -2  17  13      254.73      316.25     57.93 o 
  -1  17  13      362.40      355.22     49.25 o 
   0  17  13       72.01       64.88     34.32 o 
   1  17  13      380.02      423.51     57.78 o 
   2  17  13      267.92      270.45     68.87 o 
   3  17  13      107.67      141.41     56.03 o 
   0   0  14    19016.05    19693.13   1102.47 o 
   1   0  14     2823.65     2923.24     93.89 o 
   2   0  14        7.18        6.68     13.10 o 
   3   0  14     6328.27     6269.37    137.06 o 
   4   0  14     2833.38     2955.96     81.28 o 
   5   0  14     3145.18     3185.73    100.57 o 
   6   0  14     1616.50     1678.68     70.61 o 
   7   0  14     2700.65     2653.74     85.64 o 
   8   0  14      315.90      310.03     34.20 o 
   9   0  14      384.60      344.18     36.56 o 
  10   0  14      128.20      154.67     54.80 o 
  11   0  14      720.45      649.84     94.28 o 
 -11   1  14      106.76       61.76     57.01 o 
 -10   1  14      137.52      134.28     36.99 o 
  -9   1  14      832.52      777.34     69.34 o 
  -8   1  14     1259.66     1294.86     72.22 o 
  -7   1  14      204.21      255.81     35.55 o 
  -6   1  14      951.48      883.24     63.92 o 
  -5   1  14     1679.54     1860.19     69.28 o 
  -4   1  14     1655.58     1821.25     60.96 o 
  -3   1  14     2191.67     2105.44    102.70 o 
  -2   1  14     3717.56     3458.91     80.64 o 
  -1   1  14     3964.43     3989.16    119.02 o 
   0   1  14      167.18      193.52     33.66 o 
   1   1  14     3833.68     3984.47    111.90 o 
   2   1  14     3544.87     3503.29    106.20 o 
   3   1  14     2164.96     2131.67     60.09 o 
   4   1  14     1689.04     1648.86     58.90 o 
   5   1  14     1765.24     1683.78     54.02 o 
   6   1  14      837.61      932.23     41.22 o 
   7   1  14      233.43      233.84     26.44 o 
   8   1  14     1278.35     1258.74     57.49 o 
   9   1  14      837.70      820.02     44.62 o 
  10   1  14      121.36      136.33     44.12 o 
  11   1  14      104.30       90.72     55.02 o 
 -11   2  14     1090.84     1326.81    124.98 o 
 -10   2  14      109.34      204.91     52.30 o 
  -9   2  14       63.37       73.85     29.87 o 
  -8   2  14      753.29      679.78     54.73 o 
  -7   2  14     3351.79     3508.43    126.28 o 
  -6   2  14      827.86      824.34     46.68 o 
  -5   2  14     2375.10     2608.95     90.17 o 
  -4   2  14     2154.25     2220.13     75.49 o 
  -3   2  14     6682.12     6599.42    168.82 o 
  -2   2  14      831.52      872.97     35.82 o 
  -1   2  14     3737.06     3703.81    114.49 o 
   0   2  14     2811.84     2856.43     91.48 o 
   1   2  14     3879.86     3881.94    130.68 o 
   2   2  14      855.17      892.44     59.91 o 
   3   2  14     6689.96     6662.76    143.68 o 
   4   2  14     2226.41     2055.47     57.60 o 
   5   2  14     2468.88     2520.07     70.49 o 
   6   2  14      825.06      838.49     38.36 o 
   7   2  14     3407.74     3473.62     95.47 o 
   8   2  14      703.02      750.62     41.40 o 
   9   2  14       67.30       83.79     23.40 o 
  10   2  14      119.84       97.49     42.32 o 
  11   2  14     1108.96      946.97    122.09 o 
 -10   3  14       95.39      176.42     61.36 o 
  -9   3  14     1097.44     1140.32     74.05 o 
  -8   3  14     1168.84     1157.55     71.76 o 
  -7   3  14      394.60      453.81     43.02 o 
  -6   3  14      473.81      455.17     43.21 o 
  -5   3  14      900.24      861.35     54.28 o 
  -4   3  14     2380.64     2357.90     81.30 o 
  -3   3  14     1673.77     1776.69     61.36 o 
  -2   3  14     2560.78     2596.25     77.61 o 
  -1   3  14      713.94      662.00     38.70 o 
   0   3  14     2415.61     2413.34     81.76 o 
   1   3  14      585.16      690.41     39.98 o 
   2   3  14     2514.27     2668.53     87.41 o 
   3   3  14     1812.56     1711.45     48.34 o 
   4   3  14     2388.50     2370.89     61.99 o 
   5   3  14      920.28      891.87     41.46 o 
   6   3  14      478.12      484.89     32.12 o 
   7   3  14      431.26      382.00     29.68 o 
   8   3  14     1167.17     1176.85     51.05 o 
   9   3  14     1114.21     1177.59     72.86 o 
  10   3  14      115.51       27.42     45.30 o 
 -10   4  14      219.28      294.73     46.69 o 
  -9   4  14      570.97      462.46     52.73 o 
  -8   4  14     1375.88     1377.41     78.88 o 
  -7   4  14     1011.65     1052.07     61.48 o 
  -6   4  14     1296.11     1277.20     66.92 o 
  -5   4  14      920.06      878.28     48.13 o 
  -4   4  14     3338.17     3230.08    101.98 o 
  -3   4  14     1430.61     1439.71     56.40 o 
  -2   4  14     2797.44     2668.44     88.96 o 
  -1   4  14      660.98      596.21     29.73 o 
   0   4  14     4105.11     4069.31     93.07 o 
   1   4  14      613.69      633.84     25.54 o 
   2   4  14     2782.02     2599.84     74.35 o 
   3   4  14     1426.42     1374.09     41.24 o 
   4   4  14     3425.91     3414.66     81.68 o 
   5   4  14      853.01      918.84     40.77 o 
   6   4  14     1273.02     1394.44     49.11 o 
   7   4  14     1007.47      931.70     44.05 o 
   8   4  14     1384.87     1427.29     60.50 o 
   9   4  14      550.28      562.73     55.13 o 
  10   4  14      214.59      180.69     63.35 o 
 -10   5  14      618.76      574.24     62.46 o 
  -9   5  14      148.03      302.07     41.88 o 
  -8   5  14       19.73       67.12     50.62 o 
  -7   5  14      468.22      397.44     42.17 o 
  -6   5  14     1991.24     2020.07     84.68 o 
  -5   5  14        7.22       -0.63     22.53 o 
  -4   5  14      971.86      979.50     45.87 o 
  -3   5  14       28.16        8.15     17.39 o 
  -2   5  14      750.11      883.29     41.19 o 
  -1   5  14      537.68      504.37     30.92 o 
   0   5  14     2821.80     2927.94     74.65 o 
   1   5  14      483.78      547.38     38.58 o 
   2   5  14      875.88      804.37     51.80 o 
   3   5  14       18.03        1.42     12.78 o 
   4   5  14      916.49      879.94     36.45 o 
   5   5  14       29.69       26.10     18.04 o 
   6   5  14     2106.12     2072.69     68.35 o 
   7   5  14      487.44      467.69     37.91 o 
   8   5  14       22.53       69.14     28.64 o 
   9   5  14      153.77      130.65     52.32 o 
  10   5  14      629.53      598.08     62.32 o 
 -10   6  14      207.74      217.35     74.59 o 
  -9   6  14      863.25      834.88     68.26 o 
  -8   6  14      726.52      635.19     59.00 o 
  -7   6  14      950.31      874.70     62.86 o 
  -6   6  14      463.01      456.55     77.51 o 
  -5   6  14     1374.19     1430.42     55.80 o 
  -4   6  14     3104.93     3009.57     84.93 o 
  -3   6  14     1480.08     1511.58     61.25 o 
  -2   6  14      275.77      333.93     38.08 o 
  -1   6  14     1700.30     1690.87     60.58 o 
   0   6  14     3326.15     3234.78     82.65 o 
   1   6  14     1698.32     1697.19     50.24 o 
   2   6  14      288.14      296.82     32.11 o 
   3   6  14     1552.97     1492.16     71.99 o 
   4   6  14     3066.65     2953.64     71.90 o 
   5   6  14     1386.42     1380.58     52.03 o 
   6   6  14      434.49      456.25     28.85 o 
   7   6  14      987.79      969.47     48.39 o 
   8   6  14      717.20      787.96     53.68 o 
   9   6  14      865.13      886.74     75.12 o 
  10   6  14      200.43      242.25     48.42 o 
 -10   7  14      765.09      678.72     82.20 o 
  -9   7  14      333.56      455.10     52.98 o 
  -8   7  14        6.85       10.89     23.66 o 
  -7   7  14      349.60      289.94     42.79 o 
  -6   7  14     1098.25     1136.56     56.93 o 
  -5   7  14     1340.69     1351.14     56.44 o 
  -4   7  14      694.62      591.40     36.47 o 
  -3   7  14      233.75      280.97     29.18 o 
  -2   7  14      956.95     1033.18     49.63 o 
  -1   7  14     1830.37     1870.63     66.76 o 
   0   7  14      771.13      736.03     37.49 o 
   1   7  14     1855.09     1813.75     52.13 o 
   2   7  14     1011.61      953.04     41.58 o 
   3   7  14      242.60      283.70     21.73 o 
   4   7  14      621.10      662.48     31.30 o 
   5   7  14     1321.58     1292.78     89.93 o 
   6   7  14     1154.84     1127.32     49.14 o 
   7   7  14      324.65      328.82     36.24 o 
   8   7  14        3.80      -21.80     37.33 o 
   9   7  14      328.78      365.91     53.90 o 
  10   7  14      769.77      788.56     64.95 o 
  -9   8  14      246.75      149.45     40.80 o 
  -8   8  14      544.46      542.84     72.39 o 
  -7   8  14     1561.09     1579.12     85.59 o 
  -6   8  14      356.29      355.22     45.89 o 
  -5   8  14      284.94      314.01     39.35 o 
  -4   8  14     1152.61     1144.80     51.86 o 
  -3   8  14     2579.74     2624.92     80.74 o 
  -2   8  14     1505.06     1428.97     62.05 o 
  -1   8  14     2031.84     2034.71     66.15 o 
   0   8  14     1414.76     1429.71     50.69 o 
   1   8  14     2110.76     1925.79     84.38 o 
   2   8  14     1481.48     1482.41     48.09 o 
   3   8  14     2652.42     2527.52     74.83 o 
   4   8  14     1119.51     1154.65     40.71 o 
   5   8  14      297.85      324.46     29.76 o 
   6   8  14      360.69      326.14     29.60 o 
   7   8  14     1664.49     1537.31     71.76 o 
   8   8  14      526.02      578.24     56.07 o 
   9   8  14      226.99      283.24     48.92 o 
  -9   9  14      348.98      406.88     63.18 o 
  -8   9  14      139.66      290.09     59.51 o 
  -7   9  14      138.42       74.30     37.06 o 
  -6   9  14      215.23      299.44     32.56 o 
  -5   9  14     1033.78     1050.36     57.75 o 
  -4   9  14      132.61      122.37     27.74 o 
  -3   9  14      393.60      380.82     30.69 o 
  -2   9  14       41.16       31.67     22.18 o 
  -1   9  14     1324.55     1239.22     51.56 o 
   0   9  14        1.37       17.99     16.71 o 
   1   9  14     1324.72     1308.14     49.38 o 
   2   9  14       61.29       38.87     16.30 o 
   3   9  14      426.58      377.97     24.52 o 
   4   9  14      147.27      160.69     22.45 o 
   5   9  14     1028.99     1103.47     62.68 o 
   6   9  14      205.10      255.09     34.22 o 
   7   9  14      147.02      171.75     36.00 o 
   8   9  14      162.24      148.45     51.58 o 
   9   9  14      353.59      276.26     55.89 o 
  -9  10  14      163.97      122.51     58.07 o 
  -8  10  14      429.27      447.08     66.03 o 
  -7  10  14      753.71      855.34     64.28 o 
  -6  10  14      375.54      364.16     47.11 o 
  -5  10  14      248.07      358.05     35.36 o 
  -4  10  14      161.73      142.41     28.38 o 
  -3  10  14     1147.42     1106.33     67.16 o 
  -2  10  14      425.74      438.36     38.13 o 
  -1  10  14      568.11      620.04     38.14 o 
   0  10  14       10.26       14.86     20.15 o 
   1  10  14      578.58      577.71     55.25 o 
   2  10  14      414.01      428.12     28.68 o 
   3  10  14     1146.55     1145.01     50.39 o 
   4  10  14      134.05      144.81     26.83 o 
   5  10  14      246.41      262.14     33.53 o 
   6  10  14      382.83      315.15     37.88 o 
   7  10  14      786.81      607.63     60.39 o 
   8  10  14      386.55      439.51     53.65 o 
   9  10  14      176.16      276.02     62.54 o 
  -8  11  14       67.15       69.77     45.49 o 
  -7  11  14      581.05      720.31     92.80 o 
  -6  11  14      102.57      127.91     32.50 o 
  -5  11  14      356.99      422.40     45.90 o 
  -4  11  14      178.09      183.33     31.99 o 
  -3  11  14      498.50      491.01     35.93 o 
  -2  11  14      123.49      175.20     27.43 o 
  -1  11  14      344.76      339.96     31.10 o 
   0  11  14       41.46       14.29     31.47 o 
   1  11  14      315.37      332.14     35.83 o 
   2  11  14      138.23      158.44     26.53 o 
   3  11  14      510.96      467.28     58.39 o 
   4  11  14      163.54      166.61     24.96 o 
   5  11  14      335.98      342.64     43.99 o 
   6  11  14      105.79      114.82     45.55 o 
   7  11  14      590.69      556.52     51.84 o 
   8  11  14       61.97       53.94     50.35 o 
  -7  12  14       80.31      106.35     73.24 o 
  -6  12  14      983.37      955.40     68.95 o 
  -5  12  14      863.86      819.75     55.73 o 
  -4  12  14       66.13      101.75     29.55 o 
  -3  12  14       92.96      101.77     34.15 o 
  -2  12  14      871.78      874.62     48.42 o 
  -1  12  14      690.23      667.12     43.41 o 
   0  12  14       65.86       86.17     46.02 o 
   1  12  14      690.92      636.78     48.09 o 
   2  12  14      849.48      835.49     53.80 o 
   3  12  14       87.50       40.55     28.08 o 
   4  12  14       75.50       83.24     29.49 o 
   5  12  14      877.74      797.01     67.73 o 
   6  12  14      954.17      877.14     74.25 o 
   7  12  14       76.94      207.84     57.27 o 
  -7  13  14      706.59      759.12     82.63 o 
  -6  13  14      338.86      288.18     60.92 o 
  -5  13  14      195.07      218.99     46.40 o 
  -4  13  14     1323.34     1220.76     96.43 o 
  -3  13  14     1038.40     1224.10     62.29 o 
  -2  13  14       93.09       68.82     27.51 o 
  -1  13  14      443.58      396.13     51.04 o 
   0  13  14     1066.79      970.88     60.05 o 
   1  13  14      418.48      395.91     42.07 o 
   2  13  14      103.03       64.09     28.67 o 
   3  13  14     1063.33     1179.57     66.99 o 
   4  13  14     1271.08     1221.27     70.09 o 
   5  13  14      179.77      302.15     74.06 o 
   6  13  14      342.33      335.81     89.69 o 
   7  13  14      731.59      740.65     98.10 o 
  -6  14  14      802.74      799.91     85.44 o 
  -5  14  14      670.68      596.37     60.21 o 
  -4  14  14      151.10      135.51     39.50 o 
  -3  14  14      219.35      345.14     53.21 o 
  -2  14  14     2113.09     2041.30     99.06 o 
  -1  14  14     1020.36      960.66     65.93 o 
   0  14  14       80.72      130.90     41.04 o 
   1  14  14     1039.46     1041.92     76.69 o 
   2  14  14     2137.46     2059.98     84.58 o 
   3  14  14      225.36      237.98     45.50 o 
   4  14  14      145.06      137.62     40.24 o 
   5  14  14      654.82      731.49     84.47 o 
   6  14  14      801.65      808.70    103.59 o 
  -5  15  14       62.23      111.97     46.59 o 
  -4  15  14     1064.71     1054.07     76.86 o 
  -3  15  14      828.68      830.90    105.12 o 
  -2  15  14      281.12      335.05     60.26 o 
  -1  15  14      827.91      868.84     64.83 o 
   0  15  14     1454.62     1423.18     80.58 o 
   1  15  14      837.44      860.82     65.55 o 
   2  15  14      281.89      239.78     42.38 o 
   3  15  14      826.81      773.71     73.28 o 
   4  15  14     1079.97      968.13    102.74 o 
   5  15  14       51.87       32.70     52.86 o 
  -3  16  14      228.38      286.68     59.45 o 
  -2  16  14     1174.96     1048.17     93.28 o 
  -1  16  14      555.60      592.20     60.85 o 
   0  16  14        5.39       -0.20     31.27 o 
   1  16  14      561.32      541.96     55.54 o 
   2  16  14     1157.37     1134.38     88.19 o 
   3  16  14      217.20      330.10    113.63 o 
  -1  17  14       43.29       18.38     40.54 o 
   0  17  14      564.55      543.84     72.05 o 
   1  17  14       54.31       35.63     48.49 o 
   1   0  15     6185.87     6416.34    225.37 o 
   2   0  15     6625.54     6652.60    185.34 o 
   3   0  15     3621.59     3525.34     90.77 o 
   4   0  15      575.10      517.12     33.76 o 
   5   0  15     2765.59     2772.68     85.16 o 
   6   0  15      271.98      253.34     30.55 o 
   7   0  15       85.46      177.37     29.52 o 
   8   0  15     1649.10     1677.11     73.16 o 
   9   0  15     1146.69     1128.90     62.98 o 
  10   0  15        0.74      -23.92     36.33 o 
 -10   1  15      315.34      220.84     43.87 o 
  -9   1  15      109.45      164.26     38.25 o 
  -8   1  15      481.60      518.76     50.42 o 
  -7   1  15     1853.06     1937.38     87.46 o 
  -6   1  15      971.41      920.14     53.72 o 
  -5   1  15     1421.20     1369.62     55.32 o 
  -4   1  15     5004.76     4835.11    127.29 o 
  -3   1  15     7089.26     6726.45    157.81 o 
  -2   1  15     1283.33     1322.23     59.32 o 
  -1   1  15     4835.13     4899.67    144.33 o 
   0   1  15     4381.20     4316.48    126.24 o 
   1   1  15     4921.73     4947.76    148.65 o 
   2   1  15     1319.15     1378.45     61.90 o 
   3   1  15     7027.00     6918.96    198.53 o 
   4   1  15     4927.00     4895.66    118.68 o 
   5   1  15     1406.13     1334.64     54.29 o 
   6   1  15      917.44      949.40     40.78 o 
   7   1  15     1954.13     1801.29     65.17 o 
   8   1  15      449.25      444.52     35.72 o 
   9   1  15      108.80      131.37     36.72 o 
  10   1  15      282.35      292.92     63.20 o 
 -10   2  15      137.04      215.66     39.39 o 
  -9   2  15      688.95      740.97     59.97 o 
  -8   2  15      679.72      714.51     57.04 o 
  -7   2  15       94.60      105.25     32.61 o 
  -6   2  15      681.32      800.59     48.47 o 
  -5   2  15     2303.80     2258.16     88.75 o 
  -4   2  15      720.79      785.77     59.92 o 
  -3   2  15      734.00      746.39     35.31 o 
  -2   2  15     2234.48     2157.13     78.39 o 
  -1   2  15     2165.64     2334.14     81.89 o 
   0   2  15     1060.36      971.14     54.75 o 
   1   2  15     2259.17     2144.62     76.61 o 
   2   2  15     2142.06     2247.75     82.48 o 
   3   2  15      840.10      837.50     92.07 o 
   4   2  15      740.75      760.84     64.61 o 
   5   2  15     2310.25     2338.37     68.00 o 
   6   2  15      624.46      652.73     36.07 o 
   7   2  15      101.17      139.44     24.91 o 
   8   2  15      694.32      726.43     49.73 o 
   9   2  15      697.95      684.16     54.79 o 
  10   2  15      115.44       23.22     41.30 o 
 -10   3  15      304.28      251.03     45.87 o 
  -9   3  15      369.19      397.50     49.90 o 
  -8   3  15      689.60      699.24    103.34 o 
  -7   3  15     2326.68     2453.12    102.81 o 
  -6   3  15      592.98      556.34     93.17 o 
  -5   3  15      376.69      370.38     47.93 o 
  -4   3  15     1139.83     1000.09     54.48 o 
  -3   3  15     1155.95     1253.65     54.73 o 
  -2   3  15      390.05      390.99     26.76 o 
  -1   3  15      882.76      932.47     50.20 o 
   0   3  15      516.89      632.51     46.28 o 
   1   3  15      969.84      921.67     50.14 o 
   2   3  15      366.34      386.70     41.21 o 
   3   3  15     1221.99     1275.75     52.34 o 
   4   3  15      997.77     1092.16     40.11 o 
   5   3  15      396.00      462.45     41.51 o 
   6   3  15      523.34      605.37     35.23 o 
   7   3  15     2515.17     2297.57     73.71 o 
   8   3  15      617.19      639.77     44.34 o 
   9   3  15      381.61      394.58     46.14 o 
  10   3  15      261.37      144.83     48.04 o 
 -10   4  15       84.35      110.12     37.74 o 
  -9   4  15     1157.85     1127.81     80.73 o 
  -8   4  15      599.79      649.98     61.71 o 
  -7   4  15      131.68      165.65     34.98 o 
  -6   4  15      524.55      505.90     44.31 o 
  -5   4  15     2406.59     2364.17     90.89 o 
  -4   4  15      347.96      446.36     49.03 o 
  -3   4  15      408.32      410.08     33.01 o 
  -2   4  15      828.38      741.15     38.39 o 
  -1   4  15     1663.87     1505.69     64.17 o 
   0   4  15      481.63      448.46     37.21 o 
   1   4  15     1560.56     1717.13     82.73 o 
   2   4  15      767.20      768.66     37.98 o 
   3   4  15      466.37      427.98     33.87 o 
   4   4  15      408.46      329.28     25.56 o 
   5   4  15     2397.32     2358.88     69.90 o 
   6   4  15      451.42      501.25     31.13 o 
   7   4  15      109.13      177.16     24.40 o 
   8   4  15      590.76      649.51     44.77 o 
   9   4  15     1190.54     1207.65     81.89 o 
  10   4  15       68.99       17.13     39.70 o 
 -10   5  15      413.93      381.15     56.59 o 
  -9   5  15      529.17      601.43     63.53 o 
  -8   5  15      742.07      833.73     65.16 o 
  -7   5  15     1610.16     1520.35     86.10 o 
  -6   5  15     1445.01     1424.29     72.55 o 
  -5   5  15      933.14      988.94     56.43 o 
  -4   5  15     1001.27     1071.15     53.75 o 
  -3   5  15     1991.13     1927.79     74.60 o 
  -2   5  15     1419.38     1379.45     63.86 o 
  -1   5  15     1181.37     1175.17     41.20 o 
   0   5  15      655.97      579.46     30.44 o 
   1   5  15     1167.76     1080.94     54.37 o 
   2   5  15     1389.18     1424.56     55.99 o 
   3   5  15     1995.63     1877.64     64.41 o 
   4   5  15     1061.75      998.54     42.51 o 
   5   5  15      867.28      948.44     40.72 o 
   6   5  15     1382.17     1323.36     50.59 o 
   7   5  15     1656.61     1603.35     68.62 o 
   8   5  15      766.43      728.09     54.21 o 
   9   5  15      504.96      604.00     64.85 o 
  10   5  15      389.56      444.04     57.85 o 
  -9   6  15      365.02      326.46     50.83 o 
  -8   6  15      428.99      471.00     59.22 o 
  -7   6  15      265.08      239.00     40.92 o 
  -6   6  15      652.74      685.96     51.02 o 
  -5   6  15      513.90      501.50     44.26 o 
  -4   6  15      268.35      314.18     35.75 o 
  -3   6  15      150.98      210.73     29.99 o 
  -2   6  15      668.80      686.39     49.46 o 
  -1   6  15      447.54      467.89     49.49 o 
   0   6  15       10.48        3.31     17.71 o 
   1   6  15      450.87      378.05     25.69 o 
   2   6  15      673.32      668.70     43.66 o 
   3   6  15      160.78      168.95     23.54 o 
   4   6  15      297.05      295.97     44.99 o 
   5   6  15      552.57      519.36     38.26 o 
   6   6  15      660.15      653.03     39.27 o 
   7   6  15      240.91      274.04     32.88 o 
   8   6  15      441.37      446.02    160.48 o 
   9   6  15      357.01      388.61     64.39 o 
  -9   7  15      350.61      334.44     52.65 o 
  -8   7  15      334.53      431.92     46.23 o 
  -7   7  15      449.90      499.78     61.19 o 
  -6   7  15      597.55      599.11     55.50 o 
  -5   7  15     1018.99      973.22     59.85 o 
  -4   7  15      661.13      597.12     44.92 o 
  -3   7  15     1326.54     1273.06     64.10 o 
  -2   7  15     1062.19     1016.93     60.08 o 
  -1   7  15     2280.27     2121.38     79.05 o 
   0   7  15     1931.92     1784.28     57.00 o 
   1   7  15     2273.83     2235.43     63.94 o 
   2   7  15     1022.41     1022.32     51.25 o 
   3   7  15     1356.05     1311.62     43.92 o 
   4   7  15      673.50      621.82     63.57 o 
   5   7  15      996.70      991.87     47.58 o 
   6   7  15      592.94      596.22     39.77 o 
   7   7  15      458.69      377.51     41.43 o 
   8   7  15      355.98      390.03     73.82 o 
   9   7  15      331.81      307.13     71.12 o 
  -9   8  15      386.49      377.99     55.62 o 
  -8   8  15      320.64      408.03     53.31 o 
  -7   8  15      171.65      273.71     43.07 o 
  -6   8  15      691.32      624.46     56.62 o 
  -5   8  15      478.72      554.46     46.87 o 
  -4   8  15      244.86      272.45     33.59 o 
  -3   8  15      684.41      713.43     59.68 o 
  -2   8  15      556.30      584.75     37.89 o 
  -1   8  15      459.13      470.07     37.12 o 
   0   8  15       17.68        6.76     17.18 o 
   1   8  15      408.23      435.32     27.94 o 
   2   8  15      555.59      505.52     32.16 o 
   3   8  15      688.10      617.87     36.67 o 
   4   8  15      289.58      300.85     29.23 o 
   5   8  15      488.45      490.76     36.58 o 
   6   8  15      662.14      680.94     49.35 o 
   7   8  15      199.21      231.54     43.25 o 
   8   8  15      361.33      409.27     55.96 o 
   9   8  15      368.43      357.79     88.49 o 
  -8   9  15      327.73      244.70     48.19 o 
  -7   9  15      695.04      674.34     61.78 o 
  -6   9  15      288.45      298.36     43.88 o 
  -5   9  15      325.56      385.98     43.81 o 
  -4   9  15      562.52      404.37     70.68 o 
  -3   9  15     1098.27     1013.97     55.44 o 
  -2   9  15      609.55      632.81     42.92 o 
  -1   9  15      724.55      576.33     57.87 o 
   0   9  15      177.71      226.47     41.15 o 
   1   9  15      705.76      730.42     37.90 o 
   2   9  15      611.79      574.97     32.32 o 
   3   9  15     1115.41     1054.76     40.91 o 
   4   9  15      508.86      547.92     41.89 o 
   5   9  15      337.68      283.91     37.02 o 
   6   9  15      290.14      296.18     36.59 o 
   7   9  15      686.59      758.07     80.76 o 
   8   9  15      296.39      303.58     68.04 o 
  -8  10  15       64.35       68.43     34.00 o 
  -7  10  15      252.25      335.81     49.10 o 
  -6  10  15      290.46      332.92     41.26 o 
  -5  10  15      513.65      511.75     51.16 o 
  -4  10  15       94.36       70.59     23.24 o 
  -3  10  15      269.44      278.10     34.61 o 
  -2  10  15       29.79       36.00     24.29 o 
  -1  10  15      309.22      322.94     33.46 o 
   0  10  15      165.67      168.38     23.70 o 
   1  10  15      268.30      347.75     31.52 o 
   2  10  15       34.18       27.19     18.12 o 
   3  10  15      288.98      318.99     32.16 o 
   4  10  15       85.51       47.11     32.05 o 
   5  10  15      503.72      561.98     44.68 o 
   6  10  15      290.79      320.30     96.13 o 
   7  10  15      276.56      329.17     63.39 o 
   8  10  15       74.69       36.84     46.35 o 
  -7  11  15      341.84      378.64     72.41 o 
  -6  11  15      648.34      643.96     67.58 o 
  -5  11  15      806.45      724.93     56.99 o 
  -4  11  15      174.83      162.65     31.33 o 
  -3  11  15      245.14      261.60     37.86 o 
  -2  11  15      886.56      864.20     54.55 o 
  -1  11  15      535.38      500.61     37.33 o 
   0  11  15        6.34       11.25     20.15 o 
   1  11  15      528.67      444.17     38.60 o 
   2  11  15      861.37      823.44     47.26 o 
   3  11  15      242.01      245.13     30.50 o 
   4  11  15      176.45      179.71     32.50 o 
   5  11  15      831.79      948.16     66.81 o 
   6  11  15      616.44      615.02     74.80 o 
   7  11  15      340.97      423.56     67.75 o 
  -7  12  15      688.79      725.63     78.64 o 
  -6  12  15      450.11      316.29    101.32 o 
  -5  12  15       74.46      111.46     43.15 o 
  -4  12  15      795.61      708.84     52.77 o 
  -3  12  15      970.23     1090.37     65.50 o 
  -2  12  15       78.05       83.04     25.79 o 
  -1  12  15      206.73      278.27     31.77 o 
   0  12  15      725.09      744.45     76.46 o 
   1  12  15      210.69      222.50     38.54 o 
   2  12  15       93.49      135.63     32.45 o 
   3  12  15      970.27     1025.62     57.40 o 
   4  12  15      744.35      807.83     56.62 o 
   5  12  15       63.55       72.93     72.60 o 
   6  12  15      457.73      519.59    118.65 o 
   7  12  15      721.73      533.13     90.59 o 
  -6  13  15      867.99      896.09     89.25 o 
  -5  13  15      875.75     1041.84     87.31 o 
  -4  13  15      194.51      272.95     44.93 o 
  -3  13  15      256.91      283.11     44.26 o 
  -2  13  15     1884.94     1925.97     82.84 o 
  -1  13  15     1204.13     1145.70     61.50 o 
   0  13  15        0.08       43.24     29.48 o 
   1  13  15     1204.50     1148.51     70.67 o 
   2  13  15     1833.74     1886.70     92.26 o 
   3  13  15      277.47      320.57     37.13 o 
   4  13  15      211.94      236.13     72.80 o 
   5  13  15      863.40      786.62     76.34 o 
   6  13  15      827.76      814.49    100.68 o 
  -5  14  15       16.15       25.60     45.27 o 
  -4  14  15     1338.08     1446.29    103.02 o 
  -3  14  15     1246.55     1252.91     89.50 o 
  -2  14  15      206.99      186.42     41.16 o 
  -1  14  15      492.50      450.83     51.55 o 
   0  14  15     1826.11     1687.57     94.27 o 
   1  14  15      490.43      526.27     52.46 o 
   2  14  15      209.37      223.46     40.31 o 
   3  14  15     1266.56     1314.66     71.41 o 
   4  14  15     1347.33     1221.54     90.13 o 
   5  14  15       13.46       97.66     66.37 o 
  -4  15  15        9.27      -37.28     37.28 o 
  -3  15  15      388.04      539.63     97.49 o 
  -2  15  15     1946.31     2085.61    111.66 o 
  -1  15  15     1043.04      882.53     74.21 o 
   0  15  15        6.73       -5.91     30.32 o 
   1  15  15     1009.81      996.59     68.59 o 
   2  15  15     1929.22     1792.65    119.44 o 
   3  15  15      402.64      293.69     76.58 o 
   4  15  15       14.81      119.86     61.54 o 
  -2  16  15      109.64      113.42     52.52 o 
  -1  16  15       40.84       38.83     35.67 o 
   0  16  15      814.93      818.54     68.09 o 
   1  16  15       31.91       64.65     39.83 o 
   2  16  15      102.48       36.20     52.32 o 
   0   0  16     3725.64     3617.01    169.84 o 
   1   0  16     9290.80     9418.06    271.97 o 
   2   0  16      179.20      265.50     31.34 o 
   3   0  16     2083.67     2122.54     85.63 o 
   4   0  16     3288.16     3225.73    115.51 o 
   5   0  16      662.69      703.88     43.06 o 
   6   0  16      556.82      508.22     39.64 o 
   7   0  16     1337.18     1253.74     60.37 o 
   8   0  16     1332.50     1368.42     66.85 o 
   9   0  16       78.79       80.36     29.56 o 
  10   0  16      217.69      247.76    101.36 o 
 -10   1  16       22.56       -6.50     43.16 o 
  -9   1  16      724.05      787.98     61.04 o 
  -8   1  16      500.04      543.59     50.39 o 
  -7   1  16       58.45      109.80     31.57 o 
  -6   1  16      736.52      701.56     46.27 o 
  -5   1  16     3942.92     4091.71    118.34 o 
  -4   1  16      503.09      402.52     33.70 o 
  -3   1  16      785.96      890.07     53.60 o 
  -2   1  16     2654.65     2781.43    100.86 o 
  -1   1  16     4120.20     4199.44    137.86 o 
   0   1  16      166.93      277.01     54.31 o 
   1   1  16     4114.13     4233.26    135.32 o 
   2   1  16     2698.37     2727.44    101.49 o 
   3   1  16      870.36      868.78     60.26 o 
   4   1  16      490.16      509.30     41.22 o 
   5   1  16     4020.03     3886.89    111.83 o 
   6   1  16      669.28      789.61     43.53 o 
   7   1  16       64.41       49.23     27.85 o 
   8   1  16      500.95      455.58     52.93 o 
   9   1  16      761.38      598.37     58.24 o 
  10   1  16       18.72       16.09     61.54 o 
 -10   2  16      245.08      336.78     62.38 o 
  -9   2  16       68.84       77.86     36.18 o 
  -8   2  16      755.91      710.67     58.81 o 
  -7   2  16     1790.68     1737.06     81.72 o 
  -6   2  16      512.81      538.05     59.04 o 
  -5   2  16      313.57      337.53     32.76 o 
  -4   2  16     3722.28     3486.69    102.59 o 
  -3   2  16     3950.44     3918.92    134.34 o 
  -2   2  16     1349.26     1291.67     59.96 o 
  -1   2  16     2891.38     2829.25     98.70 o 
   0   2  16     5237.48     5096.08    153.68 o 
   1   2  16     2886.55     2763.88     92.69 o 
   2   2  16     1342.25     1350.14     60.51 o 
   3   2  16     3899.54     4116.44    126.31 o 
   4   2  16     3622.06     3635.22    123.55 o 
   5   2  16      305.19      352.90     30.19 o 
   6   2  16      522.67      462.09     32.40 o 
   7   2  16     1810.29     1805.52     65.88 o 
   8   2  16      742.91      810.82     73.33 o 
   9   2  16       75.83       93.67     35.11 o 
  10   2  16      237.13      312.92    102.16 o 
  -9   3  16     1193.76     1160.31     79.87 o 
  -8   3  16      156.26      164.32     34.58 o 
  -7   3  16      242.59      256.65     36.25 o 
  -6   3  16      302.12      340.06     39.49 o 
  -5   3  16     2380.00     2332.34     94.59 o 
  -4   3  16      172.41      113.65     38.26 o 
  -3   3  16      266.75      265.51     33.06 o 
  -2   3  16       32.34      121.67     49.00 o 
  -1   3  16     1604.52     1661.89     71.97 o 
   0   3  16        0.47       21.97     20.67 o 
   1   3  16     1672.21     1564.62     69.93 o 
   2   3  16       18.17       -7.55     25.98 o 
   3   3  16      231.91      280.68     40.72 o 
   4   3  16      146.25      220.29     35.02 o 
   5   3  16     2399.03     2448.64     84.35 o 
   6   3  16      278.45      371.37     36.60 o 
   7   3  16      226.18      289.38     29.11 o 
   8   3  16      140.59      165.95     33.71 o 
   9   3  16     1191.94     1194.43    110.53 o 
  -9   4  16      272.73      314.36     80.13 o 
  -8   4  16      193.67      266.62     43.78 o 
  -7   4  16     1225.72     1320.46     76.41 o 
  -6   4  16     1134.05     1087.10     62.04 o 
  -5   4  16      507.96      520.36     44.86 o 
  -4   4  16      196.29      185.06     29.92 o 
  -3   4  16     1532.05     1545.49     63.95 o 
  -2   4  16      718.46      637.35     83.66 o 
  -1   4  16      873.11      828.95     50.11 o 
   0   4  16      183.98      188.97     30.26 o 
   1   4  16      803.59      824.02     45.11 o 
   2   4  16      700.33      643.66     42.63 o 
   3   4  16     1634.96     1591.78     74.75 o 
   4   4  16      167.46      198.73     27.74 o 
   5   4  16      475.34      519.35     50.79 o 
   6   4  16     1093.65     1126.18     50.88 o 
   7   4  16     1294.65     1346.20     56.55 o 
   8   4  16      195.83      193.80     37.32 o 
   9   4  16      277.07      266.68     63.02 o 
  -9   5  16      871.37      855.92     75.99 o 
  -8   5  16      270.23      281.92     44.50 o 
  -7   5  16      260.73      242.37     41.91 o 
  -6   5  16       54.20      102.94     30.96 o 
  -5   5  16      752.82      716.15     51.09 o 
  -4   5  16       64.94       52.84     27.51 o 
  -3   5  16     1029.57      941.94     51.37 o 
  -2   5  16      173.32      192.68     37.27 o 
  -1   5  16      902.02      901.47     49.40 o 
   0   5  16      504.25      504.57     41.22 o 
   1   5  16      977.23      896.29     57.30 o 
   2   5  16      194.20      194.06     24.10 o 
   3   5  16      962.85      917.38     47.19 o 
   4   5  16       46.30       87.21     20.99 o 
   5   5  16      716.61      744.68     43.45 o 
   6   5  16       79.52       78.04     25.64 o 
   7   5  16      244.89      320.77     43.31 o 
   8   5  16      233.19      262.47     59.29 o 
   9   5  16      803.30      749.20     93.20 o 
  -9   6  16      145.20      262.29     47.98 o 
  -8   6  16      336.09      354.43     50.65 o 
  -7   6  16      390.51      393.00     47.60 o 
  -6   6  16      626.60      606.40     75.88 o 
  -5   6  16     1060.29     1077.58     63.27 o 
  -4   6  16      416.19      403.83     55.62 o 
  -3   6  16      706.44      801.96     53.12 o 
  -2   6  16      323.99      322.18     30.70 o 
  -1   6  16      906.57      953.82     43.49 o 
   0   6  16      411.20      461.86     39.01 o 
   1   6  16      864.86      887.11     75.12 o 
   2   6  16      299.53      280.78     29.19 o 
   3   6  16      717.32      804.72     61.31 o 
   4   6  16      380.50      510.18     34.68 o 
   5   6  16     1083.15     1090.50     51.80 o 
   6   6  16      591.57      621.38     64.73 o 
   7   6  16      401.87      389.78     46.69 o 
   8   6  16      320.60      391.61    104.98 o 
   9   6  16      153.94      174.75     66.76 o 
  -9   7  16      773.25      744.98    113.58 o 
  -8   7  16      588.87      725.75     64.75 o 
  -7   7  16      331.08      330.86     43.90 o 
  -6   7  16      183.14      237.50     39.36 o 
  -5   7  16      333.90      345.72     42.16 o 
  -4   7  16      322.70      400.44     39.51 o 
  -3   7  16     1408.46     1377.75     68.66 o 
  -2   7  16      141.31       87.41     25.12 o 
  -1   7  16      897.23      796.04     48.12 o 
   0   7  16        8.74       -8.36     20.08 o 
   1   7  16      902.24      877.97     46.06 o 
   2   7  16      110.05      176.69     25.33 o 
   3   7  16     1416.94     1378.84     58.23 o 
   4   7  16      387.05      400.16     37.24 o 
   5   7  16      303.03      323.40     42.48 o 
   6   7  16      181.84      204.37     39.20 o 
   7   7  16      317.17      378.56     58.80 o 
   8   7  16      611.28      670.54     82.44 o 
   9   7  16      736.28      711.83     88.71 o 
  -8   8  16      155.33      138.56     43.74 o 
  -7   8  16      460.35      498.00     53.26 o 
  -6   8  16      762.27      745.85     81.86 o 
  -5   8  16      527.45      566.97     69.67 o 
  -4   8  16      457.65      505.15     43.98 o 
  -3   8  16      411.07      409.27     58.87 o 
  -2   8  16     1002.74     1001.55     74.01 o 
  -1   8  16      546.44      532.34     56.78 o 
   0   8  16      615.55      582.76     40.83 o 
   1   8  16      546.55      558.32     32.93 o 
   2   8  16     1000.54     1028.26     52.00 o 
   3   8  16      420.37      427.18     49.83 o 
   4   8  16      439.62      456.25     43.25 o 
   5   8  16      548.90      530.56     46.24 o 
   6   8  16      760.51      701.02     56.55 o 
   7   8  16      453.93      376.55     69.67 o 
   8   8  16      141.15      202.97     56.44 o 
  -8   9  16      195.48      299.81     50.96 o 
  -7   9  16      269.87      386.98     53.02 o 
  -6   9  16      392.83      417.35     50.08 o 
  -5   9  16      552.21      488.78     58.29 o 
  -4   9  16      236.98      301.66     33.05 o 
  -3   9  16      291.09      323.80     44.88 o 
  -2   9  16      650.25      603.01     46.26 o 
  -1   9  16      342.05      241.55     33.73 o 
   0   9  16      828.71      705.09     38.81 o 
   1   9  16      294.69      407.86     53.99 o 
   2   9  16      619.12      690.44     46.59 o 
   3   9  16      334.89      369.16     39.72 o 
   4   9  16      267.42      220.79     38.35 o 
   5   9  16      513.40      544.51     69.12 o 
   6   9  16      389.93      425.72     64.24 o 
   7   9  16      294.11      252.19     61.84 o 
   8   9  16      216.77      274.15     65.01 o 
  -7  10  16      513.87      512.57     63.67 o 
  -6  10  16      512.53      549.62     58.20 o 
  -5  10  16      291.93      336.16     65.66 o 
  -4  10  16      526.88      421.42     47.71 o 
  -3  10  16      130.01      171.14     32.80 o 
  -2  10  16     1311.78     1234.95     66.16 o 
  -1  10  16      134.73      149.08     29.01 o 
   0  10  16      492.86      475.18     36.09 o 
   1  10  16      134.11      153.78     23.51 o 
   2  10  16     1310.27     1265.82     65.73 o 
   3  10  16      133.97      127.01     32.77 o 
   4  10  16      524.42      587.13     46.34 o 
   5  10  16      304.20      324.27     44.49 o 
   6  10  16      497.92      516.40    132.93 o 
   7  10  16      525.03      619.26     92.11 o 
  -7  11  16      362.64      493.13     60.36 o 
  -6  11  16      641.44      641.69     64.91 o 
  -5  11  16      246.62      208.06     43.39 o 
  -4  11  16      567.46      473.04     51.16 o 
  -3  11  16      199.06      228.91     50.45 o 
  -2  11  16      178.63      175.49     34.46 o 
  -1  11  16       77.01      143.12     32.76 o 
   0  11  16      852.36      806.56     46.03 o 
   1  11  16       73.52       98.09     30.66 o 
   2  11  16      194.50      221.28     45.32 o 
   3  11  16      218.10      203.23     37.99 o 
   4  11  16      538.79      566.65     52.44 o 
   5  11  16      224.89      292.56     60.16 o 
   6  11  16      655.76      549.46     80.79 o 
   7  11  16      386.62      408.52     74.10 o 
  -6  12  16      737.36      710.36     69.20 o 
  -5  12  16      377.37      433.02     55.66 o 
  -4  12  16      394.19      426.04     49.87 o 
  -3  12  16      312.75      355.30     49.40 o 
  -2  12  16     1517.56     1310.10     79.08 o 
  -1  12  16      457.20      437.36     38.89 o 
   0  12  16       69.26       70.85     30.62 o 
   1  12  16      442.66      377.68     46.27 o 
   2  12  16     1476.91     1406.54     78.90 o 
   3  12  16      332.34      297.58     44.19 o 
   4  12  16      405.59      413.27     54.35 o 
   5  12  16      393.19      385.35     70.49 o 
   6  12  16      700.91      754.30     93.22 o 
  -5  13  16       62.37       46.70     31.47 o 
  -4  13  16      772.57      782.45     65.82 o 
  -3  13  16     1065.63     1082.76     73.13 o 
  -2  13  16      232.36      201.29     39.93 o 
  -1  13  16      559.34      580.05     54.20 o 
   0  13  16     1436.02     1245.52     90.57 o 
   1  13  16      560.09      571.17     52.92 o 
   2  13  16      230.84      228.70     41.89 o 
   3  13  16     1075.61     1078.80     72.28 o 
   4  13  16      765.69      762.87     88.10 o 
   5  13  16       70.18       39.44     59.33 o 
  -4  14  16      134.61      134.28     51.76 o 
  -3  14  16      442.22      312.86     59.00 o 
  -2  14  16     1692.14     1762.19    159.10 o 
  -1  14  16     1021.76      915.09     71.91 o 
   0  14  16       10.16        0.89     27.86 o 
   1  14  16      982.68      910.16     81.45 o 
   2  14  16     1702.37     1702.17     94.60 o 
   3  14  16      448.58      379.17     66.62 o 
   4  14  16      138.84      204.99     47.72 o 
  -2  15  16       25.11      -17.55     34.09 o 
  -1  15  16      253.49      364.89     57.45 o 
   0  15  16     2170.00     2225.92    252.45 o 
   1  15  16      238.86      212.94     54.02 o 
   2  15  16       20.57      161.23    136.75 o 
   1   0  17     1681.11     1853.64     83.53 o 
   2   0  17      420.02      445.57     38.49 o 
   3   0  17       76.81      128.28     32.16 o 
   4   0  17      225.91      247.35     36.81 o 
   5   0  17     1708.93     1682.75     78.96 o 
   6   0  17     1362.11     1407.61     75.26 o 
   7   0  17       82.14      185.77     65.99 o 
   8   0  17      125.65      176.06     39.01 o 
   9   0  17      383.68      388.68     52.10 o 
  -9   1  17       13.87        7.03     30.44 o 
  -8   1  17     1173.64     1071.39     73.43 o 
  -7   1  17      923.79      866.47     65.86 o 
  -6   1  17      165.53      183.88     37.79 o 
  -5   1  17      849.05      910.52     59.61 o 
  -4   1  17     1628.33     1662.14     77.99 o 
  -3   1  17     3604.34     3645.26    130.59 o 
  -2   1  17      422.83      435.56     53.99 o 
  -1   1  17     2943.78     3124.69    114.21 o 
   0   1  17     4111.44     4082.42    135.54 o 
   1   1  17     2989.16     2879.85    108.64 o 
   2   1  17      398.23      424.98     43.84 o 
   3   1  17     3637.83     3712.57    131.02 o 
   4   1  17     1599.48     1615.05     75.96 o 
   5   1  17      890.54      835.14     58.04 o 
   6   1  17      178.68      227.52     38.19 o 
   7   1  17      937.56      945.43     67.79 o 
   8   1  17     1167.11     1135.21     74.63 o 
   9   1  17       10.57       -0.60     41.81 o 
  -9   2  17      937.24      896.71     81.91 o 
  -8   2  17       92.69       17.69     35.67 o 
  -7   2  17        6.90        9.71     26.35 o 
  -6   2  17      196.84      236.58     31.65 o 
  -5   2  17     1622.98     1670.84     83.72 o 
  -4   2  17       27.73       33.77     26.54 o 
  -3   2  17      420.65      380.89     42.12 o 
  -2   2  17      182.70      190.67     32.44 o 
  -1   2  17     1328.19     1274.82     76.28 o 
   0   2  17       32.25       55.57     24.74 o 
   1   2  17     1254.68     1232.34     63.95 o 
   2   2  17      167.40      231.42     31.51 o 
   3   2  17      382.55      411.67     41.93 o 
   4   2  17       21.48       23.87     25.22 o 
   5   2  17     1679.85     1676.99     83.60 o 
   6   2  17      206.44      208.18     45.75 o 
   7   2  17        5.81      -26.42     27.58 o 
   8   2  17       78.28       22.56     23.46 o 
   9   2  17      985.99      732.41     71.89 o 
  -9   3  17        4.79       -3.31     36.61 o 
  -8   3  17      478.95      485.89     94.99 o 
  -7   3  17     2197.05     2159.16    101.97 o 
  -6   3  17      385.81      351.28     41.94 o 
  -5   3  17      114.22      201.78     40.89 o 
  -4   3  17      672.25      665.19     52.96 o 
  -3   3  17     3685.84     3595.74    135.10 o 
  -2   3  17      366.06      428.11     39.82 o 
  -1   3  17     1588.37     1660.65     74.63 o 
   0   3  17      446.29      492.72     42.33 o 
   1   3  17     1621.48     1585.23     73.18 o 
   2   3  17      350.25      308.58     36.83 o 
   3   3  17     3694.50     3858.70    134.34 o 
   4   3  17      631.46      692.24     49.78 o 
   5   3  17      137.26      118.55     26.44 o 
   6   3  17      356.32      434.47     39.44 o 
   7   3  17     2240.29     2182.93    107.74 o 
   8   3  17      464.09      470.25     49.31 o 
   9   3  17        7.74        5.65     42.43 o 
  -9   4  17      677.79      707.68     72.36 o 
  -8   4  17       99.13      149.80     43.96 o 
  -7   4  17       33.77       24.63     31.32 o 
  -6   4  17      162.89      204.66     41.47 o 
  -5   4  17     1237.40     1227.42    106.59 o 
  -4   4  17       36.80       63.81     46.52 o 
  -3   4  17      341.94      410.97     49.23 o 
  -2   4  17       65.03       72.40     26.83 o 
  -1   4  17      784.85      906.14     54.68 o 
   0   4  17       15.85       14.99     23.01 o 
   1   4  17      817.98      847.59     67.87 o 
   2   4  17       80.09       28.97     25.33 o 
   3   4  17      298.94      392.65     39.68 o 
   4   4  17       31.30       35.45     22.11 o 
   5   4  17     1266.40     1311.94     66.78 o 
   6   4  17      189.31      181.47     33.10 o 
   7   4  17       27.49       76.09     32.19 o 
   8   4  17       97.55       44.65     40.43 o 
   9   4  17      690.06      655.71     91.10 o 
  -8   5  17      117.48       85.24     42.12 o 
  -7   5  17     1201.00     1157.25     77.23 o 
  -6   5  17      448.23      454.70     48.24 o 
  -5   5  17     1237.57     1121.90     70.90 o 
  -4   5  17      399.87      321.82     63.16 o 
  -3   5  17     2145.53     2168.78    109.98 o 
  -2   5  17      109.56      188.56     34.35 o 
  -1   5  17     2920.93     2874.90    110.06 o 
   0   5  17      386.99      412.09     40.06 o 
   1   5  17     2837.06     2869.23    109.41 o 
   2   5  17      123.95      215.00     32.12 o 
   3   5  17     2209.33     2133.90     78.20 o 
   4   5  17      366.95      357.87     31.99 o 
   5   5  17     1239.27     1411.30     69.40 o 
   6   5  17      454.40      433.99     45.90 o 
   7   5  17     1180.72     1176.49     71.58 o 
   8   5  17      101.38       12.53     47.64 o 
  -8   6  17      548.65      580.96     97.02 o 
  -7   6  17      474.61      420.66     52.08 o 
  -6   6  17      127.85      174.83     38.03 o 
  -5   6  17      549.73      470.57     71.18 o 
  -4   6  17      276.75      320.07     37.42 o 
  -3   6  17     1816.50     1674.52     96.21 o 
  -2   6  17       19.31       34.52     51.40 o 
  -1   6  17     1335.73     1384.45     93.06 o 
   0   6  17       38.78       27.45     24.55 o 
   1   6  17     1393.23     1327.61     71.34 o 
   2   6  17       30.72        1.28     18.76 o 
   3   6  17     1780.89     1692.14     69.40 o 
   4   6  17      311.35      310.43     34.81 o 
   5   6  17      513.30      465.10     38.06 o 
   6   6  17      157.82      151.07     43.60 o 
   7   6  17      462.48      478.14     57.65 o 
   8   6  17      573.81      533.92     90.70 o 
  -8   7  17       31.12       42.10     45.62 o 
  -7   7  17      628.57      643.14     61.62 o 
  -6   7  17     1295.88     1285.01     81.80 o 
  -5   7  17     1088.67     1111.31     67.24 o 
  -4   7  17      411.86      349.04     46.65 o 
  -3   7  17      526.05      619.23     43.85 o 
  -2   7  17     1436.52     1521.73    128.02 o 
  -1   7  17     1316.47     1255.12     69.71 o 
   0   7  17      514.80      528.35     44.72 o 
   1   7  17     1284.84     1369.74     71.29 o 
   2   7  17     1490.15     1497.79     63.06 o 
   3   7  17      524.30      534.83     40.87 o 
   4   7  17      391.19      440.36     37.73 o 
   5   7  17     1085.94     1087.71     69.77 o 
   6   7  17     1321.98     1284.95     73.89 o 
   7   7  17      598.30      701.65     68.48 o 
   8   7  17       23.30       79.35     49.65 o 
  -8   8  17      493.32      583.36     72.50 o 
  -7   8  17      378.81      462.35     61.54 o 
  -6   8  17      117.24      208.15     45.23 o 
  -5   8  17      570.75      514.87     51.60 o 
  -4   8  17      886.49      997.69     64.89 o 
  -3   8  17      393.41      385.39     50.22 o 
  -2   8  17      873.99      705.94     62.63 o 
  -1   8  17      115.25      165.18     64.06 o 
   0   8  17      539.99      520.34     45.91 o 
   1   8  17      106.22      240.70     60.31 o 
   2   8  17      867.99      965.35     53.77 o 
   3   8  17      433.40      383.92     39.97 o 
   4   8  17      943.80      942.21     62.39 o 
   5   8  17      491.10      578.62     50.42 o 
   6   8  17      114.98      136.94     39.99 o 
   7   8  17      399.64      386.91     80.85 o 
   8   8  17      537.55      413.60     80.49 o 
  -7   9  17      449.69      403.43     66.70 o 
  -6   9  17      998.57      878.71     71.59 o 
  -5   9  17      511.49      528.15     52.42 o 
  -4   9  17      458.51      444.96     45.40 o 
  -3   9  17      133.95      278.98     36.61 o 
  -2   9  17     2131.53     2019.25     90.73 o 
  -1   9  17      125.21      203.16     84.95 o 
   0   9  17     1157.83     1158.78     67.06 o 
   1   9  17      121.99      117.19     28.38 o 
   2   9  17     2142.22     2220.80     95.27 o 
   3   9  17      118.25      193.39     39.98 o 
   4   9  17      442.48      382.72     45.75 o 
   5   9  17      511.87      640.28     56.89 o 
   6   9  17     1014.49     1028.42     78.29 o 
   7   9  17      454.99      480.89     74.70 o 
  -6  10  17      371.07      450.84     68.63 o 
  -5  10  17      167.47      116.71     58.81 o 
  -4  10  17      627.20      632.07     56.06 o 
  -3  10  17      168.82      222.25     47.78 o 
  -2  10  17      634.89      586.88     52.76 o 
  -1  10  17      100.69       58.64     37.17 o 
   0  10  17      810.71      700.13     63.71 o 
   1  10  17       73.20      152.69     37.75 o 
   2  10  17      638.70      695.01     64.32 o 
   3  10  17      208.15      210.07     47.87 o 
   4  10  17      628.22      672.63     59.22 o 
   5  10  17      140.58      168.59     42.86 o 
   6  10  17      365.59      550.10     76.22 o 
  -6  11  17      579.61      596.33     74.40 o 
  -5  11  17       51.72      163.46     49.46 o 
  -4  11  17      465.41      442.87     51.35 o 
  -3  11  17      254.84      310.20     44.94 o 
  -2  11  17     1095.51     1081.61     78.58 o 
  -1  11  17       68.63       45.93     33.39 o 
   0  11  17      657.96      624.64     54.31 o 
   1  11  17       56.21       37.51     31.47 o 
   2  11  17     1074.26      945.04     70.79 o 
   3  11  17      274.33      283.54     42.89 o 
   4  11  17      458.64      491.79     50.48 o 
   5  11  17       53.37      239.86    135.75 o 
   6  11  17      561.70      555.38     82.23 o 
  -5  12  17      205.22      158.70     53.33 o 
  -4  12  17      426.57      483.11     69.50 o 
  -3  12  17      249.25      388.42     54.13 o 
  -2  12  17      263.66      304.57     53.13 o 
  -1  12  17      233.67      230.87     45.28 o 
   0  12  17      697.10      709.62     71.96 o 
   1  12  17      223.99      204.56     42.36 o 
   2  12  17      264.86      296.04     52.62 o 
   3  12  17      273.54      224.93     46.16 o 
   4  12  17      401.61      453.34     70.62 o 
   5  12  17      216.14      156.52     58.27 o 
  -4  13  17      142.52      256.51     53.68 o 
  -3  13  17      570.83      515.85    107.08 o 
  -2  13  17      895.76      930.17    111.82 o 
  -1  13  17      558.52      542.62     58.36 o 
   0  13  17        4.12        3.94     38.51 o 
   1  13  17      554.31      563.27    142.43 o 
   2  13  17      929.61     1064.84     75.82 o 
   3  13  17      591.92      622.13     85.87 o 
   4  13  17      138.90      134.63     75.21 o 
  -2  14  17       20.16       12.58     57.52 o 
  -1  14  17      520.62      511.32     71.17 o 
   0  14  17      952.37     1010.84     94.57 o 
   1  14  17      527.85      651.95     72.17 o 
   2  14  17       17.99        2.92     41.45 o 
   0   0  18     1370.75     1431.78    101.59 o 
   1   0  18      533.02      545.99     46.89 o 
   2   0  18       40.75       39.19     27.28 o 
   3   0  18     1511.02     1378.72     73.02 o 
   4   0  18     2369.50     2383.59    103.26 o 
   5   0  18      804.85      786.09     58.88 o 
   6   0  18        7.83       10.64     27.46 o 
   7   0  18      580.08      590.23     56.49 o 
   8   0  18      545.23      501.50     56.24 o 
  -8   1  18      216.71      276.84     45.69 o 
  -7   1  18       98.86      113.20     38.22 o 
  -6   1  18      478.21      465.21     53.37 o 
  -5   1  18      450.42      446.03     47.91 o 
  -4   1  18       85.35       85.76     31.50 o 
  -3   1  18      159.07      166.33     34.00 o 
  -2   1  18       61.61       52.49     27.82 o 
  -1   1  18      344.11      368.97     34.21 o 
   0   1  18      126.84      163.14     38.01 o 
   1   1  18      349.14      358.58     39.72 o 
   2   1  18       51.07       65.14     27.95 o 
   3   1  18      146.24      223.33     84.96 o 
   4   1  18       92.30       81.90     32.05 o 
   5   1  18      396.83      479.45     65.54 o 
   6   1  18      485.68      370.48     48.63 o 
   7   1  18       88.24      156.38     38.85 o 
   8   1  18      226.88      219.36     44.89 o 
  -8   2  18      467.18      416.31     58.87 o 
  -7   2  18      975.30     1135.98     74.75 o 
  -6   2  18      148.43      183.71     38.23 o 
  -5   2  18      480.93      495.66     49.57 o 
  -4   2  18      647.01      635.26     91.44 o 
  -3   2  18     1731.95     1799.95     85.41 o 
  -2   2  18      131.02      182.47     30.92 o 
  -1   2  18      938.69     1112.44     75.65 o 
   0   2  18      288.06      312.30     35.43 o 
   1   2  18      927.56      944.18     65.43 o 
   2   2  18      113.96      163.97     32.35 o 
   3   2  18     1743.06     1926.53    101.13 o 
   4   2  18      654.19      592.28     46.41 o 
   5   2  18      495.78      479.91     48.05 o 
   6   2  18      132.86      127.79     35.55 o 
   7   2  18      989.35      969.16     69.80 o 
   8   2  18      452.42      437.77     88.01 o 
  -8   3  18       14.48       -4.41     41.20 o 
  -7   3  18       42.73       49.88     42.88 o 
  -6   3  18      254.71      385.50     45.22 o 
  -5   3  18     1818.07     1756.06    125.69 o 
  -4   3  18       55.85       56.94     32.02 o 
  -3   3  18      233.53      204.43     38.72 o 
  -2   3  18      150.73      161.69     39.88 o 
  -1   3  18     1172.78     1162.65     62.36 o 
   0   3  18        7.65       76.13     56.11 o 
   1   3  18     1158.07     1137.21     61.94 o 
   2   3  18      145.24      153.88     31.90 o 
   3   3  18      214.36      255.33     36.98 o 
   4   3  18       46.55       96.70     30.18 o 
   5   3  18     1779.66     1792.52     87.01 o 
   6   3  18      270.09      268.58     41.95 o 
   7   3  18       34.73       74.49     30.12 o 
   8   3  18       18.92       32.41     32.32 o 
  -8   4  18      172.41       99.94     50.43 o 
  -7   4  18     1880.36     1705.34    115.50 o 
  -6   4  18      191.61      218.36    108.20 o 
  -5   4  18     1140.37     1176.06     87.10 o 
  -4   4  18      192.93      209.96     41.28 o 
  -3   4  18     3405.33     3440.66    136.16 o 
  -2   4  18      155.00      204.00     34.21 o 
  -1   4  18     3839.19     3703.90    138.29 o 
   0   4  18      190.47      232.89     43.08 o 
   1   4  18     3742.76     3621.38    134.91 o 
   2   4  18      132.98      144.15     30.51 o 
   3   4  18     3459.22     3432.29    154.03 o 
   4   4  18      192.97      233.79     43.02 o 
   5   4  18     1116.26     1210.17    142.32 o 
   6   4  18      163.81      275.52     40.62 o 
   7   4  18     1850.71     1762.99     94.17 o 
   8   4  18      158.96      250.41     60.29 o 
  -8   5  18      128.52      174.54     56.37 o 
  -7   5  18       87.81       70.27     46.89 o 
  -6   5  18      117.16      152.38     48.02 o 
  -5   5  18     1824.46     1633.80    111.20 o 
  -4   5  18       24.43       37.84     32.61 o 
  -3   5  18     1444.15     1546.38     78.31 o 
  -2   5  18       28.95       28.08     27.88 o 
  -1   5  18     2175.80     2085.13     97.51 o 
   0   5  18        0.50        7.41     24.76 o 
   1   5  18     2200.82     2341.34     99.42 o 
   2   5  18       43.08       27.10     25.90 o 
   3   5  18     1393.91     1346.38     77.41 o 
   4   5  18       22.07        3.72     20.79 o 
   5   5  18     1796.04     1778.51     76.08 o 
   6   5  18      139.17      238.96     45.46 o 
   7   5  18       80.59      191.79     69.85 o 
   8   5  18      128.61      302.92    122.27 o 
  -7   6  18      751.06      690.71     98.52 o 
  -6   6  18      867.06     1023.21     83.15 o 
  -5   6  18      946.31      964.35    104.09 o 
  -4   6  18       77.73       96.07     55.83 o 
  -3   6  18     1475.83     1497.51     90.78 o 
  -2   6  18      896.46      951.78     68.68 o 
  -1   6  18     2646.90     2627.99    111.75 o 
   0   6  18      102.39      134.89     35.24 o 
   1   6  18     2606.48     2650.50    106.83 o 
   2   6  18      908.65      996.82     61.22 o 
   3   6  18     1500.19     1264.54     87.73 o 
   4   6  18       73.86      107.65     43.18 o 
   5   6  18      935.23     1000.15     67.13 o 
   6   6  18      871.28      837.10     68.23 o 
   7   6  18      724.50      691.35     71.27 o 
  -7   7  18      361.98      342.69     63.66 o 
  -6   7  18       85.17      100.77     40.44 o 
  -5   7  18      721.69      625.89     71.43 o 
  -4   7  18      711.87      828.64    102.94 o 
  -3   7  18      984.15      987.07     77.39 o 
  -2   7  18      350.05      396.39     63.94 o 
  -1   7  18      752.85      842.75     65.83 o 
   0   7  18      235.67      331.53     41.92 o 
   1   7  18      739.48      685.71     55.52 o 
   2   7  18      347.40      273.24     55.20 o 
   3   7  18      950.62      970.93     54.52 o 
   4   7  18      765.28      901.49     98.00 o 
   5   7  18      684.18      791.03     60.19 o 
   6   7  18       80.20      110.21     37.83 o 
   7   7  18      366.57      405.14     75.21 o 
  -7   8  18      375.16      268.39     61.66 o 
  -6   8  18     1172.24     1269.44    105.43 o 
  -5   8  18      350.54      358.47     91.89 o 
  -4   8  18      213.13      223.96     48.52 o 
  -3   8  18      312.95      289.51     51.56 o 
  -2   8  18     2463.33     2529.78    166.80 o 
  -1   8  18      482.27      452.27     47.98 o 
   0   8  18      565.04      564.07     47.01 o 
   1   8  18      493.09      494.05     68.10 o 
   2   8  18     2498.13     2578.01    100.45 o 
   3   8  18      289.42      352.69     40.84 o 
   4   8  18      190.31      202.00     39.96 o 
   5   8  18      352.27      357.46     49.03 o 
   6   8  18     1220.42     1057.45     88.16 o 
   7   8  18      367.17      287.29     68.33 o 
  -6   9  18      183.09      229.23     55.72 o 
  -5   9  18      312.96      366.83     57.22 o 
  -4   9  18      846.73      771.30     76.67 o 
  -3   9  18       83.32      135.14     44.37 o 
  -2   9  18     1085.20     1058.63     84.99 o 
  -1   9  18      413.37      488.09     76.84 o 
   0   9  18      545.84      636.06     61.49 o 
   1   9  18      363.16      375.64     40.06 o 
   2   9  18     1080.27     1199.45     91.80 o 
   3   9  18       93.65       63.34     36.61 o 
   4   9  18      886.17      874.56     64.14 o 
   5   9  18      292.37      301.41    108.97 o 
   6   9  18      169.26      142.77     61.86 o 
  -6  10  18      865.08      815.07     87.04 o 
  -5  10  18       11.61      -19.74     39.83 o 
  -4  10  18      584.38      662.57     70.74 o 
  -3  10  18      356.81      358.51     49.75 o 
  -2  10  18     2114.54     2189.84    124.73 o 
  -1  10  18       13.13      -36.05     36.05 o 
   0  10  18     1171.20     1215.30     74.39 o 
   1  10  18       23.21       17.50     28.23 o 
   2  10  18     2141.37     2172.93    111.64 o 
   3  10  18      348.50      348.43     46.79 o 
   4  10  18      574.94      632.69     98.69 o 
   5  10  18        8.39      -35.96     37.24 o 
   6  10  18      875.14      827.90     98.15 o 
  -5  11  18      328.83      472.49     66.70 o 
  -4  11  18      409.89      397.49     62.50 o 
  -3  11  18      181.82      237.04     93.06 o 
  -2  11  18      719.56      799.81     76.36 o 
  -1  11  18      356.01      252.41     51.08 o 
   0  11  18      521.87      390.69    158.64 o 
   1  11  18      353.04      411.87     50.54 o 
   2  11  18      696.12      565.50    106.36 o 
   3  11  18      184.62      219.21     42.73 o 
   4  11  18      432.18      377.42     59.72 o 
   5  11  18      329.74      355.43     76.33 o 
  -4  12  18      121.26      130.40     49.82 o 
  -3  12  18      601.72      475.64     69.02 o 
  -2  12  18      813.26      806.74    183.21 o 
  -1  12  18      481.16      504.31     84.51 o 
   0  12  18        0.10       -4.51     34.47 o 
   1  12  18      473.53      624.83    103.74 o 
   2  12  18      798.34      795.73     69.35 o 
   3  12  18      617.98      675.20     69.90 o 
   4  12  18      134.35      150.69     59.39 o 
  -2  13  18       42.17       50.12     54.18 o 
  -1  13  18      250.22      373.49    175.37 o 
   0  13  18      272.92      232.69     55.33 o 
   1  13  18      248.10      231.71     49.21 o 
   2  13  18       44.87       45.77     36.25 o 
   1   0  19        1.44       -0.93     23.43 o 
   2   0  19        1.04        6.31     25.72 o 
   3   0  19      105.82       66.48     31.99 o 
   4   0  19       80.37       76.47     39.71 o 
   5   0  19       84.01       95.48     34.33 o 
   6   0  19       18.73       34.26     31.72 o 
   7   0  19       31.13        6.58     31.06 o 
   8   0  19      457.23      393.55     63.34 o 
  -8   1  19      517.50      529.08     79.23 o 
  -7   1  19     1091.90     1162.11     80.13 o 
  -6   1  19       53.88       70.23     33.75 o 
  -5   1  19      347.60      401.66     47.50 o 
  -4   1  19      848.46      909.64     72.60 o 
  -3   1  19      350.18      280.78     37.20 o 
  -2   1  19       99.64      202.92     39.11 o 
  -1   1  19      570.18      566.19     51.06 o 
   0   1  19      334.07      372.88     42.65 o 
   1   1  19      587.63      591.33     45.71 o 
   2   1  19       99.58       82.22     33.49 o 
   3   1  19      302.96      320.91     41.08 o 
   4   1  19      864.31      839.14     61.65 o 
   5   1  19      332.44      347.51     47.60 o 
   6   1  19       47.86       64.34     33.35 o 
   7   1  19     1098.48     1190.31     89.17 o 
   8   1  19      527.32      538.70    120.26 o 
  -8   2  19      235.21      231.03     49.63 o 
  -7   2  19       26.37      -26.18     34.08 o 
  -6   2  19      420.44      450.29     53.00 o 
  -5   2  19      665.55      682.94     58.89 o 
  -4   2  19       21.47       62.26     52.69 o 
  -3   2  19      105.38      111.76     36.10 o 
  -2   2  19      260.18      309.93     43.02 o 
  -1   2  19      314.60      315.20     42.80 o 
   0   2  19      136.23       81.19     28.17 o 
   1   2  19      294.57      365.58     41.78 o 
   2   2  19      289.54      297.06     40.21 o 
   3   2  19      105.40      188.08     56.68 o 
   4   2  19       18.86       13.56     29.39 o 
   5   2  19      627.54      620.03     55.70 o 
   6   2  19      433.16      531.39     52.70 o 
   7   2  19       19.51       65.67     37.98 o 
   8   2  19      257.86      336.25     98.14 o 
  -7   3  19     1303.36     1414.51    100.53 o 
  -6   3  19      118.46      181.51     40.07 o 
  -5   3  19      948.30      879.44     68.45 o 
  -4   3  19      896.90     1001.61     65.41 o 
  -3   3  19     1700.74     1698.06     88.90 o 
  -2   3  19      456.08      583.96     49.46 o 
  -1   3  19     1791.95     1912.76     96.49 o 
   0   3  19      415.08      438.22     45.66 o 
   1   3  19     1754.62     1801.82     87.80 o 
   2   3  19      440.21      439.30     45.65 o 
   3   3  19     1708.65     1604.50     83.68 o 
   4   3  19      946.82      783.72     62.61 o 
   5   3  19      935.59      850.57     65.95 o 
   6   3  19      103.20       76.09     40.33 o 
   7   3  19     1299.34     1286.05     99.60 o 
  -7   4  19       70.00       70.13     45.34 o 
  -6   4  19      391.63      549.31     79.50 o 
  -5   4  19     1650.37     1617.63     93.71 o 
  -4   4  19      101.04      104.19     54.92 o 
  -3   4  19      656.36      704.57     57.43 o 
  -2   4  19      111.23      136.09     37.04 o 
  -1   4  19     1435.81     1451.56     81.13 o 
   0   4  19      262.47      351.76     39.61 o 
   1   4  19     1440.95     1502.99     81.14 o 
   2   4  19      139.94       85.52     36.56 o 
   3   4  19      647.86      562.20     53.07 o 
   4   4  19       84.99      114.71     33.77 o 
   5   4  19     1600.85     1614.59    133.53 o 
   6   4  19      423.05      357.28     59.74 o 
   7   4  19       72.41       60.56     55.10 o 
  -7   5  19      857.05      883.54     84.71 o 
  -6   5  19      137.81      227.55     74.68 o 
  -5   5  19      609.72      603.65     60.75 o 
  -4   5  19      321.10      387.47     47.78 o 
  -3   5  19     1909.38     1942.23    110.77 o 
  -2   5  19      706.76      724.33     54.34 o 
  -1   5  19     2096.61     2039.48     99.72 o 
   0   5  19      305.20      290.71     41.97 o 
   1   5  19     2060.86     2122.92     98.69 o 
   2   5  19      697.20      770.48     53.63 o 
   3   5  19     1948.40     1891.81     93.12 o 
   4   5  19      328.18      324.25     40.17 o 
   5   5  19      614.37      625.71     66.41 o 
   6   5  19      129.01      160.53     41.51 o 
   7   5  19      866.35      767.05     80.71 o 
  -7   6  19      185.70      182.06     57.41 o 
  -6   6  19      175.72      138.28     51.03 o 
  -5   6  19     1021.18     1017.17    105.62 o 
  -4   6  19      228.81      303.40     78.34 o 
  -3   6  19      828.14      837.76     78.20 o 
  -2   6  19       83.31       72.94     35.12 o 
  -1   6  19     1341.50     1319.78     79.74 o 
   0   6  19      366.45      432.61     47.48 o 
   1   6  19     1357.90     1360.76     79.46 o 
   2   6  19       84.40       89.41     33.68 o 
   3   6  19      816.04      869.22     64.84 o 
   4   6  19      257.63      184.34     55.81 o 
   5   6  19      980.86      942.22     70.84 o 
   6   6  19      169.87      154.78     40.79 o 
   7   6  19      187.48      254.75     67.83 o 
  -6   7  19      781.92      847.00     85.39 o 
  -5   7  19      399.92      428.01     60.33 o 
  -4   7  19      151.73      200.48     47.02 o 
  -3   7  19      960.96     1085.98     66.11 o 
  -2   7  19     1503.66     1507.19     87.40 o 
  -1   7  19     1015.16     1137.15     89.31 o 
   0   7  19      387.14      439.00     47.54 o 
   1   7  19     1002.16      997.65     69.29 o 
   2   7  19     1518.82     1575.21     81.61 o 
   3   7  19      966.89      800.49     64.73 o 
   4   7  19      147.11      137.96     40.16 o 
   5   7  19      411.25      375.71     62.31 o 
   6   7  19      826.17      880.41     86.33 o 
  -6   8  19      363.56      288.67     64.55 o 
  -5   8  19      377.92      442.82     75.84 o 
  -4   8  19      866.95      768.43     83.57 o 
  -3   8  19      472.03      505.91     64.97 o 
  -2   8  19      445.90      518.04     72.80 o 
  -1   8  19      326.42      315.38     44.79 o 
   0   8  19     1575.15     1757.84    103.80 o 
   1   8  19      306.98      361.27     72.88 o 
   2   8  19      435.62      446.66     48.92 o 
   3   8  19      442.49      599.46     67.92 o 
   4   8  19      886.53      865.08     67.01 o 
   5   8  19      352.76      392.00     50.82 o 
   6   8  19      366.62      414.19     75.63 o 
  -5   9  19      204.50      169.55     54.55 o 
  -4   9  19      199.26      161.63     51.01 o 
  -3   9  19      433.65      492.81     61.11 o 
  -2   9  19     1633.90     1521.77    102.64 o 
  -1   9  19      269.60      245.93     43.05 o 
   0   9  19      341.81      422.91     49.06 o 
   1   9  19      255.87      251.91     42.34 o 
   2   9  19     1647.45     1555.40     85.72 o 
   3   9  19      438.15      440.43     53.49 o 
   4   9  19      187.06      234.05     45.75 o 
   5   9  19      184.12      231.66     56.25 o 
  -4  10  19      823.75      780.28     83.31 o 
  -3  10  19      124.43      178.14     48.91 o 
  -2  10  19      219.30      310.74     54.67 o 
  -1  10  19      559.07      590.67     58.35 o 
   0  10  19     1745.53     1617.49    121.86 o 
   1  10  19      547.93      681.77     73.41 o 
   2  10  19      228.83      238.83     44.25 o 
   3  10  19      122.83      100.37     40.95 o 
   4  10  19      789.03      910.85     95.32 o 
  -3  11  19      243.68      222.80     54.60 o 
  -2  11  19     1069.12     1035.54    139.70 o 
  -1  11  19       59.91      350.39     71.80 o 
   0  11  19        0.33       34.19     41.80 o 
   1  11  19       62.21       77.45     37.20 o 
   2  11  19     1038.06     1104.55     81.20 o 
   3  11  19      260.47      245.64     47.19 o 
  -2  12  19       12.36      144.93    174.16 o 
  -1  12  19      507.52      509.94     85.85 o 
   0  12  19      261.86      249.27     58.34 o 
   1  12  19      483.08      429.07     58.35 o 
   2  12  19       10.57       51.88     39.87 o 
   0   0  20      154.50      215.63     54.29 o 
   1   0  20      180.94      192.55     37.72 o 
   2   0  20       27.67       17.59     29.32 o 
   3   0  20      243.37      277.16     43.91 o 
   4   0  20       21.92       61.45     33.57 o 
   5   0  20      474.16      509.70     55.97 o 
   6   0  20      365.70      343.23     50.90 o 
   7   0  20      738.80      752.58     70.02 o 
  -7   1  20       66.21       84.76     37.82 o 
  -6   1  20      276.77      335.61     50.17 o 
  -5   1  20      324.43      309.37     56.78 o 
  -4   1  20      126.57      146.57     39.95 o 
  -3   1  20       65.53      137.85     49.75 o 
  -2   1  20       88.44      119.50     33.90 o 
  -1   1  20      123.83      173.61     36.50 o 
   0   1  20       51.24       41.60     29.72 o 
   1   1  20       86.43      181.47     61.38 o 
   2   1  20      103.11      182.83     36.57 o 
   3   1  20       80.72      127.03     36.48 o 
   4   1  20      131.29      226.25     45.17 o 
   5   1  20      313.61      309.75     46.57 o 
   6   1  20      301.67      279.28     44.77 o 
   7   1  20       72.44        7.70     44.41 o 
  -7   2  20     1133.17     1176.36     84.39 o 
  -6   2  20      109.35      178.14     41.48 o 
  -5   2  20      755.77      928.72     69.61 o 
  -4   2  20      660.22      698.06     81.51 o 
  -3   2  20     1072.75      957.66     70.64 o 
  -2   2  20      505.68      524.56     54.92 o 
  -1   2  20     1013.82     1045.06     70.45 o 
   0   2  20      700.81      725.61     57.55 o 
   1   2  20     1071.05     1027.36     64.59 o 
   2   2  20      497.58      491.07     51.01 o 
   3   2  20     1008.35     1014.49     69.05 o 
   4   2  20      696.05      679.41     59.99 o 
   5   2  20      771.28      724.97     91.32 o 
   6   2  20      114.83       99.02     40.21 o 
   7   2  20     1138.20      989.24     96.81 o 
  -6   3  20      545.87      512.17     60.48 o 
  -5   3  20      654.31      686.71     64.87 o 
  -4   3  20       84.10      118.22     47.26 o 
  -3   3  20      382.71      384.23     45.17 o 
  -2   3  20      319.61      271.63     41.21 o 
  -1   3  20      620.75      488.36     65.21 o 
   0   3  20      367.50      348.26     44.72 o 
   1   3  20      588.41      716.57     57.51 o 
   2   3  20      334.08      345.95     44.64 o 
   3   3  20      392.58      355.38     47.89 o 
   4   3  20       85.46       31.72     33.23 o 
   5   3  20      633.46      683.82     63.13 o 
   6   3  20      564.53      575.07     69.42 o 
  -6   4  20       34.74       15.73     34.80 o 
  -5   4  20      378.33      553.83     93.93 o 
  -4   4  20      533.67      528.81     64.03 o 
  -3   4  20     1809.26     1752.88     99.60 o 
  -2   4  20      422.46      481.10     51.21 o 
  -1   4  20     1703.79     1841.14    102.06 o 
   0   4  20      791.38      832.74     66.03 o 
   1   4  20     1755.47     1715.26     92.50 o 
   2   4  20      406.46      431.79     50.61 o 
   3   4  20     1811.59     1810.61     95.22 o 
   4   4  20      537.04      555.18     53.60 o 
   5   4  20      406.35      399.21     51.15 o 
   6   4  20       29.00       29.75     38.31 o 
  -6   5  20      139.92      171.63     41.39 o 
  -5   5  20     1174.95      958.88     79.53 o 
  -4   5  20      168.51      230.52     43.73 o 
  -3   5  20      629.37      644.01     61.18 o 
  -2   5  20      325.63      340.75     47.63 o 
  -1   5  20     1493.62     1549.08     85.94 o 
   0   5  20      315.64      273.36     43.87 o 
   1   5  20     1478.26     1323.69     84.27 o 
   2   5  20      329.23      314.41     45.81 o 
   3   5  20      653.76      600.17     57.84 o 
   4   5  20      183.52      199.64     41.59 o 
   5   5  20     1166.10     1093.26     88.09 o 
   6   5  20      134.86      157.59     49.26 o 
  -6   6  20      302.65      305.26     57.55 o 
  -5   6  20      297.54      336.85     52.45 o 
  -4   6  20      251.53      295.60     48.68 o 
  -3   6  20     1507.62     1442.89     91.68 o 
  -2   6  20      720.36      702.02     67.44 o 
  -1   6  20      946.81     1027.75     70.12 o 
   0   6  20      250.46      239.35     37.11 o 
   1   6  20      920.00      854.56     67.05 o 
   2   6  20      717.44      727.71     59.62 o 
   3   6  20     1541.98     1583.21     91.90 o 
   4   6  20      243.60      277.11     55.37 o 
   5   6  20      298.08      302.81     76.49 o 
   6   6  20      296.83      163.63     61.07 o 
  -5   7  20      645.12      648.18     78.48 o 
  -4   7  20      227.79      257.81     54.46 o 
  -3   7  20      102.06       99.41     42.11 o 
  -2   7  20       47.83      167.70     38.84 o 
  -1   7  20      582.65      620.69     57.94 o 
   0   7  20      642.30      630.28     56.40 o 
   1   7  20      568.03      542.82     56.54 o 
   2   7  20       50.00       76.71     36.26 o 
   3   7  20      110.18      284.54     81.68 o 
   4   7  20      233.34      275.63     55.97 o 
   5   7  20      651.64      701.13     63.06 o 
  -4   8  20      264.65      269.05     57.80 o 
  -3   8  20      432.62      431.30     56.19 o 
  -2   8  20     1319.50     1259.85     79.72 o 
  -1   8  20      294.31      368.25     49.42 o 
   0   8  20       31.74       44.98     31.27 o 
   1   8  20      290.43      328.70     48.28 o 
   2   8  20     1319.18     1346.35    100.60 o 
   3   8  20      446.97      470.63     79.31 o 
   4   8  20      267.08      343.29     46.61 o 
  -4   9  20      650.93      687.24    109.94 o 
  -3   9  20       82.05      104.37     48.83 o 
  -2   9  20      129.43      138.98     42.00 o 
  -1   9  20      318.07      314.33     53.12 o 
   0   9  20      980.88      991.07     73.67 o 
   1   9  20      291.60      479.47     64.70 o 
   2   9  20      131.68      122.71     49.29 o 
   3   9  20      109.85      173.57     49.64 o 
   4   9  20      650.30      619.41     66.37 o 
  -3  10  20      337.00      351.82     65.51 o 
  -2  10  20     1355.24     1426.35    101.28 o 
  -1  10  20      367.34      372.87     58.21 o 
   0  10  20      116.92      105.01     49.04 o 
   1  10  20      340.45      359.82     66.23 o 
   2  10  20     1365.44     1402.63    107.45 o 
   3  10  20      359.26      484.49     83.26 o 
   0  11  20      310.88      398.57     66.72 o 
   1   0  21       24.23       60.56     31.18 o 
   2   0  21       61.70       59.48     33.37 o 
   3   0  21       30.69       -9.08     30.10 o 
   4   0  21      337.35      391.82     53.52 o 
   5   0  21      255.17      304.65     56.89 o 
   6   0  21        0.02      -21.89     35.66 o 
  -6   1  21       81.22      116.28     46.92 o 
  -5   1  21      537.73      585.91     73.48 o 
  -4   1  21       58.96       22.75     40.15 o 
  -3   1  21      840.79      810.19    107.54 o 
  -2   1  21       99.62      141.34     46.50 o 
  -1   1  21      459.81      386.91     49.87 o 
   0   1  21       31.99       11.35     28.27 o 
   1   1  21      458.34      458.85     51.50 o 
   2   1  21      106.67      191.23     40.07 o 
   3   1  21      834.89      818.64     77.83 o 
   4   1  21       65.37       45.19     34.30 o 
   5   1  21      528.57      580.90     62.70 o 
   6   1  21       84.68       66.72     42.61 o 
  -5   2  21      632.95      590.09     61.95 o 
  -4   2  21      130.52      142.13     43.21 o 
  -3   2  21      352.71      416.28     52.25 o 
  -2   2  21      169.79      300.94     62.64 o 
  -1   2  21      596.93      736.89     95.96 o 
   0   2  21       75.40       61.57     33.83 o 
   1   2  21      551.98      541.27     53.53 o 
   2   2  21      184.55      167.32     42.45 o 
   3   2  21      395.72      342.16     49.40 o 
   4   2  21      136.52      161.39     42.82 o 
   5   2  21      613.17      483.99     62.86 o 
  -5   3  21      522.54      560.72     67.34 o 
  -4   3  21      282.72      346.34     52.45 o 
  -3   3  21     2278.72     2325.86    119.66 o 
  -2   3  21      306.02      383.30     53.30 o 
  -1   3  21     1505.71     1584.28     94.23 o 
   0   3  21      745.86      763.62     64.61 o 
   1   3  21     1552.99     1490.19     90.63 o 
   2   3  21      310.11      478.12     58.81 o 
   3   3  21     2249.15     2153.16    113.78 o 
   4   3  21      277.51      367.77     51.56 o 
   5   3  21      538.21      489.99     56.95 o 
  -5   4  21     1013.07      901.45     77.04 o 
  -4   4  21      180.88      169.17     45.01 o 
  -3   4  21      527.04      497.85     59.53 o 
  -2   4  21      356.28      444.98     67.29 o 
  -1   4  21     1570.22     1585.20     95.40 o 
   0   4  21      538.81      590.13     58.68 o 
   1   4  21     1531.48     1582.24     93.43 o 
   2   4  21      359.90      344.73     51.17 o 
   3   4  21      558.14      512.66     57.19 o 
   4   4  21      177.43      143.01     44.28 o 
   5   4  21     1020.77      816.88     88.26 o 
  -5   5  21      335.12      341.95     57.66 o 
  -4   5  21      401.34      326.26     48.45 o 
  -3   5  21     1253.72     1075.16     78.40 o 
  -2   5  21      435.11      330.39     51.77 o 
  -1   5  21      732.45      859.59     68.44 o 
   0   5  21      445.25      516.80     57.17 o 
   1   5  21      753.96      714.88     66.09 o 
   2   5  21      437.75      385.70     50.70 o 
   3   5  21     1262.19     1343.83     83.11 o 
   4   5  21      395.30      419.39     61.42 o 
   5   5  21      342.25      471.30    102.46 o 
  -4   6  21       38.42        8.67     35.50 o 
  -3   6  21       92.95       95.02     37.44 o 
  -2   6  21       43.60       48.26     54.23 o 
  -1   6  21      522.73      563.31     61.89 o 
   0   6  21      117.07      142.66     41.15 o 
   1   6  21      507.18      407.01     53.21 o 
   2   6  21       35.01       89.21     36.42 o 
   3   6  21      111.88      180.32     66.33 o 
   4   6  21       34.32       53.48     41.79 o 
  -4   7  21      210.61      429.87    121.19 o 
  -3   7  21      346.51      390.11     54.80 o 
  -2   7  21      742.63      674.89     60.87 o 
  -1   7  21      259.20      371.15     50.04 o 
   0   7  21      118.09      294.45     47.73 o 
   1   7  21      262.60      275.80     48.44 o 
   2   7  21      742.10      702.01     84.31 o 
   3   7  21      357.92      397.58     64.69 o 
   4   7  21      199.93      251.14     59.89 o 
  -3   8  21       91.11       55.21     34.41 o 
  -2   8  21       78.24       86.04     36.45 o 
  -1   8  21      170.50      203.01     69.17 o 
   0   8  21       14.62       14.95     35.00 o 
   1   8  21      183.97      205.76     54.26 o 
   2   8  21       88.74      115.75     47.92 o 
   3   8  21       76.79       62.82     45.88 o 
  -1   9  21      347.78      526.73     62.06 o 
   0   9  21        9.53       25.83     42.45 o 
   1   9  21      344.47      504.60     73.85 o 
   0   0  22       68.19      120.22     55.29 o 
   1   0  22      882.93      825.29     70.60 o 
   2   0  22       56.44       36.74     33.83 o 
   3   0  22      901.49      863.06     75.06 o 
   4   0  22        8.80      -24.54     35.86 o 
  -4   1  22      185.80      275.96     55.96 o 
  -3   1  22      165.07      203.21     51.46 o 
  -2   1  22       49.02       16.31     36.26 o 
  -1   1  22      860.49      900.69     71.29 o 
   0   1  22       19.47       66.85     36.09 o 
   1   1  22      847.77      842.42     65.79 o 
   2   1  22       50.04      131.96     63.53 o 
   3   1  22      157.29      303.81     90.66 o 
   4   1  22      185.92      267.79     59.04 o 
  -4   2  22      263.82      357.07     56.82 o 
  -3   2  22     1105.27     1200.89    118.66 o 
  -2   2  22      576.86      612.63     62.05 o 
  -1   2  22     1069.81     1141.77     79.07 o 
   0   2  22       99.01       84.52     37.90 o 
   1   2  22     1060.52      987.50     78.50 o 
   2   2  22      575.38      712.60     64.40 o 
   3   2  22     1113.68     1044.94     80.31 o 
   4   2  22      277.15      428.42     55.52 o 
  -4   3  22       86.95      143.16     46.50 o 
  -3   3  22      254.82      390.02     55.19 o 
  -2   3  22      226.11      277.67     50.76 o 
  -1   3  22      634.62      501.72     60.32 o 
   0   3  22       13.57       10.28     40.87 o 
   1   3  22      597.20      579.71     60.84 o 
   2   3  22      220.65      250.21     48.70 o 
   3   3  22      269.69      260.42     60.14 o 
   4   3  22       95.14      167.27     44.18 o 
  -3   4  22     1595.78     1706.97    107.09 o 
  -2   4  22      414.17      516.70     61.16 o 
  -1   4  22     1253.08     1267.04     89.82 o 
   0   4  22       94.40      147.32     41.92 o 
   1   4  22     1257.81     1219.65     87.41 o 
   2   4  22      431.16      495.26     58.88 o 
   3   4  22     1587.16     1642.95    134.51 o 
  -3   5  22      245.97      202.63     50.19 o 
  -2   5  22       72.23       48.47     47.26 o 
  -1   5  22      455.44      523.12     61.35 o 
   0   5  22       92.53      157.11     43.02 o 
   1   5  22      448.21      477.88     59.70 o 
   2   5  22       65.41      141.66     59.74 o 
   3   5  22      284.94      265.72     61.10 o 
  -2   6  22      420.46      378.80     57.64 o 
  -1   6  22      312.07      315.03     60.35 o 
   0   6  22       54.79       70.45     35.47 o 
   1   6  22      335.61      395.92     53.48 o 
   2   6  22      405.32      449.70     69.25 o 
  -1   7  22       33.72        9.66     46.57 o 
   0   7  22        8.89       44.78     39.81 o 
   1   7  22       23.88       86.19     46.13 o 
   1   0  23      633.27      528.42     64.14 o 
   2   0  23       65.96      191.33     77.33 o 
  -2   1  23        4.17       21.71     42.55 o 
  -1   1  23     1064.89     1021.39     84.02 o 
   0   1  23       70.46       62.90     39.80 o 
   1   1  23     1085.71     1142.03     85.04 o 
   2   1  23        3.45       -1.81     30.07 o 
  -2   2  23        8.27       -5.61     34.07 o 
  -1   2  23     1326.51     1259.10     93.30 o 
   0   2  23       74.35       86.84     62.34 o 
   1   2  23     1340.42     1363.95     95.97 o 
   2   2  23        7.89       27.80     40.82 o 
  -1   3  23     1262.91     1128.14     89.55 o 
   0   3  23      130.79      168.26     46.81 o 
   1   3  23     1269.18     1243.26     93.06 o 
                                                 
